# Supplementary material for: [2-({Benz­yl[2-(benz­yl{5-methyl-2-oxido-3-[(pyridin-2-ylmeth­yl)imino­meth­yl]benz­yl}amino)­eth­yl]aza­nium­yl}meth­yl)-4-methyl-6-[(pyridin-2-ylmeth­yl)imino­meth­yl]phenolato]nickel(II) perchlorate methanol disolvate
Source: Acta Crystallogr Sect E Struct Rep Online. 2012 May 31;68(Pt 6):m860–1. doi: 10.1107/S1600536812024191 (PMC3379195; doi:10.1107/S1600536812024191)
Supplement: Supplementary file 1 [file e-68-0m860-sup1.cif]

##############################################################################
#                                                                            #
# This CIF contains the data in a paper accepted for publication in          #
# Acta Crystallographica Section E. It conforms to the requirements of       #
# Notes for Authors for Acta Crystallographica Section E, and has been       #
# peer reviewed under the auspices of the IUCr Commission on Journals.       #
#                                                                            #
# Full details of the Crystallographic Information File format               #
# are given in the paper "The Crystallographic Information File (CIF):       #
# a New Standard Archive File for Crystallography" by S. R. Hall, F. H.      #
# Allen and I. D. Brown [Acta Cryst. (1991), A47, 655-685].                  #
#                                                                            #
# The current version of the core CIF dictionary is obtainable from          #
# ftp://ftp.iucr.org/pub/cif_core.dic.                                       #
#                                                                            #
# Software is freely available for graphical display of the structure(s)     #
# in this CIF. For information consult the CIF software page                 #
# http://www.iucr.org/resources/cif/software.                                #
#                                                                            #
# This file may be used for bona fide research purposes within the           #
# scientific community so long as proper attribution is given to the journal # 
# article from which it was obtained.                                        #
#                                                                            #
##############################################################################
data_global
_audit_creation_method     ' SHELXL-97 and manual editing of form.cif'
_journal_data_validation_number     ?
_journal_date_recd_electronic     2012-05-24
_journal_date_accepted     2012-05-27
_journal_name_full     'Acta Crystallographica, Section E'
_journal_year     2012
_journal_volume     68
_journal_issue      6
_journal_page_first     m860
_journal_page_last     m861
_journal_paper_category     QM
_journal_paper_doi     10.1107/S1600536812024191
_journal_coeditor_code     HB6819
_publ_contact_author_name     'Prof. Zhi-Quan Pan'
_publ_contact_author_address
;
       Key Laboratory for Green Chemical Process of Ministry of Education
       Wuhan Institute of Technology
       430073, Wuhan
       People's Republic of China
;
_publ_contact_author_email     'zhiqpan@163.com'
_publ_contact_author_fax     '86 027 87194465'
_publ_contact_author_phone     '86 027 87194465'
_publ_section_title
;\
[2-({Benzyl[2-(benzyl{5-methyl-2-oxido-3-[(pyridin-2-ylmethyl)iminomethyl]\
benzyl}amino)ethyl]azaniumyl}methyl)-4-methyl-6-[(pyridin-2-ylmethyl)\
iminomethyl]phenolato]nickel(II) perchlorate methanol disolvate
;
loop_
    _publ_author_name
    _publ_author_footnote
    _publ_author_address
    'Ming Liu' ?
;
Key Laboratory for Green Chemical Process of the Ministry of Education,
Wuhan Institute of Technology,
Wuhan 430073
People's Republic of China
;
    'Jia-Wei Mao' ?
;
College of Chemistry and Molecular Sciences
Wuhan University,
Wuhan 430072
People's Republic of China
;
    'Zhi-Quan Pan' ?
;
Key Laboratory for Green Chemical Process of the Ministry of Education,
Wuhan Institute of Technology,
Wuhan 430073
People's Republic of China
;
data_I
_audit_creation_method     SHELXL-97
_chemical_name_systematic
;
[2-({Benzyl[2-(benzyl{5-methyl-2-oxido-3-[(pyridin-2-
ylmethyl)iminomethyl]benzyl}amino)ethyl]azaniumyl}methyl)-4-methyl-
6-[(pyridin-2-ylmethyl)iminomethyl]phenolato]nickel(II) perchlorate
methanol disolvate
;
_chemical_name_common     ?
_chemical_formula_moiety     'C46 H47 N6 Ni O2 +, Cl O4 -, 2(C H4 O)'
_chemical_formula_sum     'C48 H55 Cl N6 Ni O8'
_chemical_formula_iupac     '[Ni (C46 H47 N6 O2)] Cl O4, 2C H4 O'
_chemical_formula_weight     938.14
_chemical_melting_point     ?
_symmetry_cell_setting     triclinic
_symmetry_space_group_name_H-M     'P -1'
loop_
    _symmetry_equiv_pos_as_xyz
    'x, y, z'
    '-x, -y, -z'
_cell_length_a     11.2875(6)
_cell_length_b     13.0874(7)
_cell_length_c     16.3325(9)
_cell_angle_alpha     93.9020(10)
_cell_angle_beta     107.5370(10)
_cell_angle_gamma     95.3100(10)
_cell_volume     2279.0(2)
_cell_formula_units_Z     2
_cell_measurement_reflns_used     9531
_cell_measurement_theta_min     2.15
_cell_measurement_theta_max     31.72
_cell_measurement_temperature     100(2)
_exptl_crystal_description     block
_exptl_crystal_colour     orange
_exptl_crystal_size_max     0.16
_exptl_crystal_size_mid     0.12
_exptl_crystal_size_min     0.10
_exptl_crystal_density_diffrn     1.367
_exptl_crystal_density_meas     ?
_exptl_crystal_density_method     'not measured'
_exptl_crystal_F_000     988
_exptl_absorpt_coefficient_mu     0.545
_exptl_absorpt_correction_type     multi-scan
_exptl_absorpt_process_details     '(SADABS; Bruker, 2000)'
_exptl_absorpt_correction_T_min     0.9178
_exptl_absorpt_correction_T_max     0.9475
_exptl_special_details     ?
_diffrn_ambient_temperature     100(2)
_diffrn_radiation_type     MoK\a
_diffrn_radiation_wavelength     0.71073
_diffrn_radiation_source     'fine-focus sealed tube'
_diffrn_radiation_monochromator     graphite
_diffrn_measurement_device_type     'Bruker APEXII CCD'
_diffrn_measurement_method     '\f and \w scans'
_diffrn_detector_area_resol_mean     ?
_diffrn_reflns_number     13755
_diffrn_reflns_av_R_equivalents     0.0161
_diffrn_reflns_av_sigmaI/netI     0.0319
_diffrn_reflns_theta_min     1.31
_diffrn_reflns_theta_max     25.50
_diffrn_reflns_theta_full     25.50
_diffrn_measured_fraction_theta_max     0.984
_diffrn_measured_fraction_theta_full     0.984
_diffrn_reflns_limit_h_min     -12
_diffrn_reflns_limit_h_max     13
_diffrn_reflns_limit_k_min     -15
_diffrn_reflns_limit_k_max     12
_diffrn_reflns_limit_l_min     -19
_diffrn_reflns_limit_l_max     19
_diffrn_standards_number     0
_diffrn_standards_interval_count     ?
_diffrn_standards_interval_time     ?
_diffrn_standards_decay_%     ?
_refine_special_details
;
 Refinement of F^2^ against ALL reflections.  The weighted R-factor wR and
 goodness of fit S are based on F^2^, conventional R-factors R are based
 on F, with F set to zero for negative F^2^. The threshold expression of
 F^2^ > 2sigma(F^2^) is used only for calculating R-factors(gt) etc. and is
 not relevant to the choice of reflections for refinement.  R-factors based
 on F^2^ are statistically about twice as large as those based on F, and R-
 factors based on ALL data will be even larger.
;
_reflns_number_total     8368
_reflns_number_gt     7377
_reflns_threshold_expression     I>2\s(I)
_refine_ls_structure_factor_coef     Fsqd
_refine_ls_matrix_type     full
_refine_ls_R_factor_all     0.0462
_refine_ls_R_factor_gt     0.0371
_refine_ls_wR_factor_gt     0.1296
_refine_ls_wR_factor_ref     0.1651
_refine_ls_goodness_of_fit_ref     1.153
_refine_ls_restrained_S_all     1.153
_refine_ls_number_reflns     8368
_refine_ls_number_parameters     586
_refine_ls_number_restraints     0
_refine_ls_hydrogen_treatment     mixed
_refine_ls_weighting_scheme     calc
_refine_ls_weighting_details
         'calc w=1/[\s^2^(Fo^2^)+(0.1196P)^2^+0.2909P] where P=(Fo^2^+2Fc^2^)/3'
_atom_sites_solution_hydrogens     geom
_atom_sites_solution_primary     direct
_atom_sites_solution_secondary     difmap
_refine_ls_shift/su_max     0.004
_refine_ls_shift/su_mean     0.000
_refine_diff_density_max     0.646
_refine_diff_density_min     -0.573
_refine_ls_extinction_method     none
_refine_ls_extinction_coef     ?
loop_
    _atom_type_symbol
    _atom_type_description
    _atom_type_scat_dispersion_real
    _atom_type_scat_dispersion_imag
    _atom_type_scat_source
    'C' 'C' 0.0033 0.0016
                         'International Tables Vol C Tables 4.2.6.8 and 6.1.1.4'
    'H' 'H' 0.0000 0.0000
                         'International Tables Vol C Tables 4.2.6.8 and 6.1.1.4'
    'O' 'O' 0.0106 0.0060
                         'International Tables Vol C Tables 4.2.6.8 and 6.1.1.4'
    'N' 'N' 0.0061 0.0033
                         'International Tables Vol C Tables 4.2.6.8 and 6.1.1.4'
    'Ni' 'Ni' 0.3393 1.1124
                         'International Tables Vol C Tables 4.2.6.8 and 6.1.1.4'
    'Cl' 'Cl' 0.1484 0.1585
                         'International Tables Vol C Tables 4.2.6.8 and 6.1.1.4'
_computing_data_collection     'APEX2 (Bruker, 2000)'
_computing_cell_refinement     'SAINT (Bruker, 2000)'
_computing_data_reduction     'SAINT (Bruker, 2000)'
_computing_structure_solution     'SHELXS97 (Sheldrick, 2008)'
_computing_structure_refinement     'SHELXL97 (Sheldrick, 2008)'
_computing_molecular_graphics     'SHELXTL (Sheldrick, 2008)'
_computing_publication_material     'SHELXTL (Sheldrick, 2008'
loop_
    _atom_site_type_symbol
    _atom_site_label
    _atom_site_fract_x
    _atom_site_fract_y
    _atom_site_fract_z
    _atom_site_U_iso_or_equiv
    _atom_site_adp_type
    _atom_site_calc_flag
    _atom_site_refinement_flags
    _atom_site_occupancy
    _atom_site_symmetry_multiplicity
    _atom_site_disorder_assembly
    _atom_site_disorder_group
    Ni Ni1 1.00784(2) 0.23501(2) 0.303149(17) 0.01176(13) Uani d . 1 1 . .
    C C1 0.9500(2) 0.33199(18) 0.46596(16) 0.0171(5) Uani d . 1 1 . .
    H H1 0.8651 0.3067 0.4363 0.021 Uiso calc R 1 1 . .
    C C2 0.9795(2) 0.37976(19) 0.54881(17) 0.0213(5) Uani d . 1 1 . .
    H H2 0.9163 0.3869 0.5756 0.026 Uiso calc R 1 1 . .
    C C3 1.1036(3) 0.4172(2) 0.59222(17) 0.0230(6) Uani d . 1 1 . .
    H H3 1.1270 0.4505 0.6492 0.028 Uiso calc R 1 1 . .
    C C4 1.1926(2) 0.40475(19) 0.55063(16) 0.0191(5) Uani d . 1 1 . .
    H H4 1.2781 0.4297 0.5790 0.023 Uiso calc R 1 1 . .
    C C5 1.1564(2) 0.35590(18) 0.46758(15) 0.0157(5) Uani d . 1 1 . .
    C C6 1.2490(2) 0.34329(19) 0.41852(15) 0.0169(5) Uani d . 1 1 . .
    H H6A 1.2703 0.4100 0.3982 0.020 Uiso calc R 1 1 . .
    H H6B 1.3268 0.3225 0.4574 0.020 Uiso calc R 1 1 . .
    C C7 1.2743(2) 0.21904(18) 0.31576(15) 0.0145(5) Uani d . 1 1 . .
    H H7 1.3611 0.2390 0.3436 0.017 Uiso calc R 1 1 . .
    C C8 1.2389(2) 0.13883(17) 0.24411(15) 0.0134(5) Uani d . 1 1 . .
    C C9 1.3367(2) 0.08859(19) 0.22811(16) 0.0168(5) Uani d . 1 1 . .
    H H9 1.4205 0.1128 0.2614 0.020 Uiso calc R 1 1 . .
    C C10 1.3157(2) 0.00611(19) 0.16641(16) 0.0182(5) Uani d . 1 1 . .
    C C11 1.1905(2) -0.03080(18) 0.12067(15) 0.0165(5) Uani d . 1 1 . .
    H H11 1.1734 -0.0894 0.0794 0.020 Uiso calc R 1 1 . .
    C C12 1.0913(2) 0.01575(18) 0.13388(14) 0.0143(5) Uani d . 1 1 . .
    C C13 1.1126(2) 0.10685(18) 0.19223(14) 0.0141(5) Uani d . 1 1 . .
    C C14 1.4211(3) -0.0465(2) 0.14902(18) 0.0263(6) Uani d . 1 1 . .
    H H14A 1.5016 -0.0084 0.1833 0.039 Uiso calc R 1 1 . .
    H H14B 1.4133 -0.0479 0.0875 0.039 Uiso calc R 1 1 . .
    H H14C 1.4164 -0.1173 0.1650 0.039 Uiso calc R 1 1 . .
    C C15 0.9571(2) -0.03342(18) 0.09406(14) 0.0157(5) Uani d . 1 1 . .
    H H15A 0.9022 0.0196 0.0714 0.019 Uiso calc R 1 1 . .
    H H15B 0.9511 -0.0857 0.0458 0.019 Uiso calc R 1 1 . .
    C C16 0.7835(2) -0.08818(19) 0.15335(15) 0.0161(5) Uani d . 1 1 . .
    H H16A 0.7544 -0.0215 0.1361 0.019 Uiso calc R 1 1 . .
    H H16B 0.7728 -0.0971 0.2105 0.019 Uiso calc R 1 1 . .
    C C17 0.7005(2) -0.17363(19) 0.08890(16) 0.0171(5) Uani d . 1 1 . .
    C C18 0.6706(2) -0.1667(2) 0.00026(17) 0.0247(6) Uani d . 1 1 . .
    H H18 0.6968 -0.1048 -0.0199 0.030 Uiso calc R 1 1 . .
    C C19 0.6028(3) -0.2491(3) -0.05936(19) 0.0346(7) Uani d . 1 1 . .
    H H19 0.5848 -0.2436 -0.1195 0.042 Uiso calc R 1 1 . .
    C C20 0.5627(3) -0.3376(2) -0.0310(2) 0.0356(7) Uani d . 1 1 . .
    H H20 0.5163 -0.3935 -0.0715 0.043 Uiso calc R 1 1 . .
    C C21 0.5894(3) -0.3461(2) 0.0569(2) 0.0355(7) Uani d . 1 1 . .
    H H21 0.5614 -0.4078 0.0765 0.043 Uiso calc R 1 1 . .
    C C22 0.6578(2) -0.2633(2) 0.11643(18) 0.0252(6) Uani d . 1 1 . .
    H H22 0.6751 -0.2689 0.1765 0.030 Uiso calc R 1 1 . .
    C C23 0.9709(2) -0.17928(18) 0.18041(14) 0.0142(5) Uani d . 1 1 . .
    H H23A 1.0501 -0.1778 0.1659 0.017 Uiso calc R 1 1 . .
    H H23B 0.9119 -0.2373 0.1441 0.017 Uiso calc R 1 1 . .
    C C24 0.9957(2) -0.19542(17) 0.27522(14) 0.0141(5) Uani d . 1 1 . .
    H H24A 0.9155 -0.2063 0.2881 0.017 Uiso calc R 1 1 . .
    H H24B 1.0396 -0.2573 0.2884 0.017 Uiso calc R 1 1 . .
    C C25 1.2124(2) -0.09751(18) 0.33744(15) 0.0142(5) Uani d . 1 1 . .
    H H25A 1.2226 -0.0927 0.2797 0.017 Uiso calc R 1 1 . .
    H H25B 1.2578 -0.0344 0.3747 0.017 Uiso calc R 1 1 . .
    C C26 1.2696(2) -0.19011(18) 0.37490(14) 0.0130(5) Uani d . 1 1 . .
    C C27 1.3107(2) -0.19528(19) 0.46436(15) 0.0158(5) Uani d . 1 1 . .
    H H27 1.3026 -0.1397 0.5021 0.019 Uiso calc R 1 1 . .
    C C28 1.3631(2) -0.2814(2) 0.49803(16) 0.0187(5) Uani d . 1 1 . .
    H H28 1.3897 -0.2851 0.5586 0.022 Uiso calc R 1 1 . .
    C C29 1.3766(2) -0.3624(2) 0.44274(17) 0.0198(5) Uani d . 1 1 . .
    H H29 1.4121 -0.4214 0.4655 0.024 Uiso calc R 1 1 . .
    C C30 1.3380(2) -0.3563(2) 0.35439(17) 0.0207(5) Uani d . 1 1 . .
    H H30 1.3483 -0.4111 0.3168 0.025 Uiso calc R 1 1 . .
    C C31 1.2845(2) -0.27092(19) 0.32042(15) 0.0172(5) Uani d . 1 1 . .
    H H31 1.2580 -0.2677 0.2597 0.021 Uiso calc R 1 1 . .
    C C32 1.0519(2) -0.08714(18) 0.41611(14) 0.0136(5) Uani d . 1 1 . .
    H H32A 1.0554 -0.1529 0.4429 0.016 Uiso calc R 1 1 . .
    H H32B 1.1173 -0.0351 0.4552 0.016 Uiso calc R 1 1 . .
    C C33 0.9263(2) -0.05175(18) 0.40261(14) 0.0139(5) Uani d . 1 1 . .
    C C34 0.9098(2) 0.04446(18) 0.36746(14) 0.0126(5) Uani d . 1 1 . .
    C C35 0.7850(2) 0.07242(18) 0.34375(14) 0.0127(5) Uani d . 1 1 . .
    C C36 0.6904(2) 0.00995(18) 0.36406(15) 0.0151(5) Uani d . 1 1 . .
    H H36 0.6088 0.0307 0.3494 0.018 Uiso calc R 1 1 . .
    C C37 0.7102(2) -0.0785(2) 0.40363(16) 0.0188(5) Uani d . 1 1 . .
    C C38 0.8306(2) -0.11052(19) 0.42039(15) 0.0158(5) Uani d . 1 1 . .
    H H38 0.8462 -0.1739 0.4444 0.019 Uiso calc R 1 1 . .
    C C39 0.6089(3) -0.1415(2) 0.4280(2) 0.0320(7) Uani d . 1 1 . .
    H H39A 0.6327 -0.1407 0.4909 0.048 Uiso calc R 1 1 . .
    H H39B 0.5984 -0.2127 0.4019 0.048 Uiso calc R 1 1 . .
    H H39C 0.5299 -0.1119 0.4070 0.048 Uiso calc R 1 1 . .
    C C40 0.7457(2) 0.15415(18) 0.29014(15) 0.0142(5) Uani d . 1 1 . .
    H H40 0.6592 0.1622 0.2725 0.017 Uiso calc R 1 1 . .
    C C41 0.7587(2) 0.2837(2) 0.19932(17) 0.0208(5) Uani d . 1 1 . .
    H H41A 0.6863 0.3092 0.2132 0.025 Uiso calc R 1 1 . .
    H H41B 0.7273 0.2435 0.1419 0.025 Uiso calc R 1 1 . .
    C C42 0.8506(2) 0.37440(18) 0.19686(15) 0.0160(5) Uani d . 1 1 . .
    C C43 0.8096(2) 0.45523(19) 0.14941(17) 0.0213(5) Uani d . 1 1 . .
    H H43 0.7228 0.4576 0.1223 0.026 Uiso calc R 1 1 . .
    C C44 0.8968(3) 0.5321(2) 0.14216(17) 0.0243(6) Uani d . 1 1 . .
    H H44 0.8708 0.5878 0.1094 0.029 Uiso calc R 1 1 . .
    C C45 1.0227(3) 0.5273(2) 0.18317(17) 0.0247(6) Uani d . 1 1 . .
    H H45 1.0845 0.5793 0.1788 0.030 Uiso calc R 1 1 . .
    C C46 1.0565(2) 0.44504(19) 0.23069(16) 0.0194(5) Uani d . 1 1 . .
    H H46 1.1427 0.4419 0.2593 0.023 Uiso calc R 1 1 . .
    C C47 0.0874(3) 0.3074(2) 0.05663(19) 0.0343(7) Uani d . 1 1 . .
    H H47A 0.0787 0.3767 0.0380 0.051 Uiso calc R 1 1 . .
    H H47B 0.1256 0.2682 0.0201 0.051 Uiso calc R 1 1 . .
    H H47C 0.1407 0.3128 0.1169 0.051 Uiso calc R 1 1 . .
    C C48 0.2841(4) 0.6376(3) 0.0905(2) 0.0536(10) Uani d . 1 1 . .
    H H48A 0.3329 0.6732 0.0581 0.080 Uiso calc R 1 1 . .
    H H48B 0.2415 0.5719 0.0577 0.080 Uiso calc R 1 1 . .
    H H48C 0.3402 0.6243 0.1465 0.080 Uiso calc R 1 1 . .
    Cl Cl1 0.50194(5) 0.42157(4) 0.28405(4) 0.01736(16) Uani d . 1 1 . .
    N N1 1.03570(18) 0.31955(15) 0.42526(13) 0.0145(4) Uani d . 1 1 . .
    N N2 1.19670(18) 0.26522(15) 0.34448(12) 0.0137(4) Uani d . 1 1 . .
    N N3 0.91831(18) -0.08255(15) 0.16252(12) 0.0145(4) Uani d . 1 1 . .
    N N4 1.07460(18) -0.10230(16) 0.32941(12) 0.0129(4) Uani d . 1 1 . .
    H H4A 1.047(3) -0.053(2) 0.3067(18) 0.016 Uiso d . 1 1 . .
    N N5 0.81864(18) 0.21704(15) 0.26433(13) 0.0153(4) Uani d . 1 1 . .
    N N6 0.97235(18) 0.36934(15) 0.23810(13) 0.0144(4) Uani d . 1 1 . .
    O O1 1.01817(15) 0.15622(13) 0.19471(10) 0.0147(3) Uani d . 1 1 . .
    O O2 1.00587(14) 0.09689(12) 0.35570(10) 0.0130(3) Uani d . 1 1 . .
    O O3 -0.03307(19) 0.25596(17) 0.04924(13) 0.0338(5) Uani d . 1 1 . .
    H H3A -0.0264 0.2158 0.0880 0.051 Uiso calc R 1 1 . .
    O O4 0.51719(17) 0.45978(15) 0.37212(12) 0.0253(4) Uani d . 1 1 . .
    O O5 0.37375(18) 0.42248(16) 0.23252(13) 0.0309(5) Uani d . 1 1 . .
    O O6 0.53263(17) 0.31694(14) 0.28219(12) 0.0232(4) Uani d . 1 1 . .
    O O7 0.5843(2) 0.48434(16) 0.25082(14) 0.0343(5) Uani d . 1 1 . .
    O O8 0.19526(19) 0.69926(16) 0.10333(12) 0.0293(4) Uani d . 1 1 . .
    H H8 0.1481 0.7116 0.0553 0.044 Uiso calc R 1 1 . .
loop_
    _atom_site_aniso_label
    _atom_site_aniso_U_11
    _atom_site_aniso_U_22
    _atom_site_aniso_U_33
    _atom_site_aniso_U_12
    _atom_site_aniso_U_13
    _atom_site_aniso_U_23
    Ni1 0.00991(19) 0.01058(19) 0.01500(19) 0.00069(12) 0.00415(13) 0.00207(12)
    C1 0.0166(12) 0.0138(11) 0.0225(12) 0.0019(9) 0.0078(10) 0.0043(9)
    C2 0.0287(14) 0.0149(12) 0.0249(13) 0.0045(10) 0.0142(11) 0.0041(10)
    C3 0.0333(15) 0.0163(12) 0.0189(12) 0.0009(11) 0.0082(11) -0.0007(10)
    C4 0.0199(12) 0.0148(12) 0.0197(12) 0.0006(10) 0.0029(10) -0.0007(9)
    C5 0.0159(12) 0.0105(11) 0.0211(12) 0.0016(9) 0.0060(10) 0.0033(9)
    C6 0.0144(11) 0.0161(12) 0.0187(12) -0.0022(9) 0.0045(9) -0.0007(9)
    C7 0.0129(11) 0.0127(11) 0.0171(11) -0.0019(9) 0.0040(9) 0.0044(9)
    C8 0.0144(11) 0.0118(11) 0.0150(11) 0.0011(9) 0.0061(9) 0.0023(9)
    C9 0.0129(11) 0.0192(12) 0.0207(12) 0.0036(9) 0.0066(9) 0.0089(10)
    C10 0.0203(13) 0.0205(12) 0.0181(12) 0.0060(10) 0.0104(10) 0.0070(10)
    C11 0.0251(13) 0.0142(11) 0.0134(11) 0.0043(10) 0.0094(10) 0.0032(9)
    C12 0.0156(12) 0.0149(11) 0.0128(11) 0.0031(9) 0.0038(9) 0.0062(9)
    C13 0.0161(12) 0.0139(11) 0.0140(11) 0.0017(9) 0.0060(9) 0.0066(9)
    C14 0.0263(14) 0.0285(15) 0.0268(14) 0.0094(12) 0.0114(11) -0.0010(11)
    C15 0.0191(12) 0.0153(11) 0.0111(11) 0.0013(9) 0.0026(9) 0.0011(9)
    C16 0.0153(11) 0.0174(12) 0.0151(11) 0.0031(9) 0.0036(9) 0.0010(9)
    C17 0.0112(11) 0.0189(12) 0.0200(12) 0.0026(9) 0.0029(9) 0.0007(10)
    C18 0.0189(13) 0.0309(15) 0.0203(13) -0.0066(11) 0.0034(10) 0.0020(11)
    C19 0.0232(15) 0.0479(19) 0.0261(15) -0.0091(13) 0.0044(12) -0.0080(13)
    C20 0.0218(14) 0.0304(16) 0.0445(18) -0.0028(12) 0.0011(13) -0.0147(13)
    C21 0.0168(13) 0.0218(14) 0.062(2) -0.0021(11) 0.0038(13) 0.0095(14)
    C22 0.0150(12) 0.0275(14) 0.0314(14) 0.0011(11) 0.0031(11) 0.0110(11)
    C23 0.0144(11) 0.0134(11) 0.0140(11) 0.0017(9) 0.0035(9) 0.0008(9)
    C24 0.0131(11) 0.0145(12) 0.0139(11) 0.0008(9) 0.0030(9) 0.0021(9)
    C25 0.0103(11) 0.0163(12) 0.0167(11) 0.0002(9) 0.0050(9) 0.0043(9)
    C26 0.0095(10) 0.0148(11) 0.0142(11) -0.0001(9) 0.0035(9) 0.0012(9)
    C27 0.0121(11) 0.0190(12) 0.0164(11) 0.0026(9) 0.0045(9) 0.0013(9)
    C28 0.0120(11) 0.0248(13) 0.0192(12) 0.0039(10) 0.0033(9) 0.0074(10)
    C29 0.0131(12) 0.0178(12) 0.0262(13) 0.0021(10) 0.0023(10) 0.0044(10)
    C30 0.0171(12) 0.0169(12) 0.0256(13) 0.0043(10) 0.0030(10) -0.0024(10)
    C31 0.0141(11) 0.0223(13) 0.0136(11) 0.0037(10) 0.0018(9) -0.0005(9)
    C32 0.0167(12) 0.0137(11) 0.0101(10) -0.0005(9) 0.0048(9) 0.0002(8)
    C33 0.0131(11) 0.0168(12) 0.0093(10) -0.0014(9) 0.0016(9) -0.0019(9)
    C34 0.0121(11) 0.0146(11) 0.0103(10) -0.0018(9) 0.0039(8) -0.0012(8)
    C35 0.0129(11) 0.0131(11) 0.0118(10) -0.0007(9) 0.0044(9) -0.0008(9)
    C36 0.0090(11) 0.0196(12) 0.0150(11) -0.0023(9) 0.0029(9) -0.0013(9)
    C37 0.0149(12) 0.0216(13) 0.0196(12) -0.0013(10) 0.0053(10) 0.0048(10)
    C38 0.0169(12) 0.0159(12) 0.0145(11) 0.0015(9) 0.0041(9) 0.0057(9)
    C39 0.0195(14) 0.0338(16) 0.0476(18) 0.0034(12) 0.0135(13) 0.0230(14)
    C40 0.0103(11) 0.0140(11) 0.0173(11) 0.0015(9) 0.0035(9) -0.0016(9)
    C41 0.0158(12) 0.0189(13) 0.0264(13) 0.0005(10) 0.0037(10) 0.0077(10)
    C42 0.0183(12) 0.0135(11) 0.0184(12) 0.0046(9) 0.0080(10) 0.0030(9)
    C43 0.0222(13) 0.0175(12) 0.0249(13) 0.0064(10) 0.0063(10) 0.0059(10)
    C44 0.0356(15) 0.0143(12) 0.0235(13) 0.0054(11) 0.0080(11) 0.0072(10)
    C45 0.0318(15) 0.0176(13) 0.0242(13) -0.0052(11) 0.0102(11) 0.0036(10)
    C46 0.0204(13) 0.0166(12) 0.0189(12) -0.0029(10) 0.0046(10) -0.0005(10)
    C47 0.0465(19) 0.0332(16) 0.0260(14) 0.0032(14) 0.0161(13) 0.0029(12)
    C48 0.058(2) 0.076(3) 0.0326(17) 0.038(2) 0.0137(16) 0.0063(17)
    Cl1 0.0176(3) 0.0162(3) 0.0180(3) 0.0022(2) 0.0050(2) 0.0016(2)
    N1 0.0155(10) 0.0105(9) 0.0174(10) 0.0002(8) 0.0048(8) 0.0025(8)
    N2 0.0145(10) 0.0109(9) 0.0153(9) -0.0005(8) 0.0044(8) 0.0016(8)
    N3 0.0142(10) 0.0144(10) 0.0147(9) 0.0039(8) 0.0035(8) 0.0023(8)
    N4 0.0118(10) 0.0152(10) 0.0124(9) 0.0033(8) 0.0035(8) 0.0048(8)
    N5 0.0150(10) 0.0140(10) 0.0170(10) 0.0016(8) 0.0053(8) 0.0017(8)
    N6 0.0165(10) 0.0119(10) 0.0169(10) 0.0037(8) 0.0073(8) 0.0026(8)
    O1 0.0122(8) 0.0169(8) 0.0143(8) 0.0025(7) 0.0032(6) 0.0000(6)
    O2 0.0112(8) 0.0117(8) 0.0162(8) -0.0007(6) 0.0053(6) 0.0010(6)
    O3 0.0344(12) 0.0415(13) 0.0249(10) 0.0073(10) 0.0050(9) 0.0146(9)
    O4 0.0289(10) 0.0260(10) 0.0207(9) 0.0090(8) 0.0061(8) 0.0002(7)
    O5 0.0221(10) 0.0337(11) 0.0280(10) 0.0077(9) -0.0053(8) -0.0030(8)
    O6 0.0284(10) 0.0164(9) 0.0267(10) 0.0056(7) 0.0113(8) -0.0009(7)
    O7 0.0406(12) 0.0279(11) 0.0410(12) -0.0022(9) 0.0234(10) 0.0088(9)
    O8 0.0315(11) 0.0361(11) 0.0223(9) 0.0103(9) 0.0085(8) 0.0076(8)
_geom_special_details
;
 All esds (except the esd in the dihedral angle between two l.s. planes)
 are estimated using the full covariance matrix.  The cell esds are taken
 into account individually in the estimation of esds in distances, angles
 and torsion angles; correlations between esds in cell parameters are only
 used when they are defined by crystal symmetry.  An approximate (isotropic)
 treatment of cell esds is used for estimating esds involving l.s. planes.
;
loop_
    _geom_bond_atom_site_label_1
    _geom_bond_atom_site_label_2
    _geom_bond_site_symmetry_2
    _geom_bond_distance
    _geom_bond_publ_flag
    Ni1 N5 . 2.022(2) y
    Ni1 N2 . 2.024(2) y
    Ni1 N6 . 2.123(2) y
    Ni1 N1 . 2.135(2) y
    Ni1 O1 . 2.0277(16) y
    Ni1 O2 . 2.0543(16) y
    C1 N1 . 1.344(3) ?
    C1 C2 . 1.381(4) ?
    C1 H1 . 0.9500 ?
    C2 C3 . 1.390(4) ?
    C2 H2 . 0.9500 ?
    C3 C4 . 1.387(4) ?
    C3 H3 . 0.9500 ?
    C4 C5 . 1.384(3) ?
    C4 H4 . 0.9500 ?
    C5 N1 . 1.352(3) ?
    C5 C6 . 1.511(3) ?
    C6 N2 . 1.465(3) ?
    C6 H6A . 0.9900 ?
    C6 H6B . 0.9900 ?
    C7 N2 . 1.288(3) ?
    C7 C8 . 1.451(3) ?
    C7 H7 . 0.9500 ?
    C8 C9 . 1.415(3) ?
    C8 C13 . 1.429(3) ?
    C9 C10 . 1.377(4) ?
    C9 H9 . 0.9500 ?
    C10 C11 . 1.405(3) ?
    C10 C14 . 1.516(3) ?
    C11 C12 . 1.388(3) ?
    C11 H11 . 0.9500 ?
    C12 C13 . 1.429(3) ?
    C12 C15 . 1.516(3) ?
    C13 O1 . 1.305(3) ?
    C14 H14A . 0.9800 ?
    C14 H14B . 0.9800 ?
    C14 H14C . 0.9800 ?
    C15 N3 . 1.482(3) ?
    C15 H15A . 0.9900 ?
    C15 H15B . 0.9900 ?
    C16 N3 . 1.477(3) ?
    C16 C17 . 1.513(3) ?
    C16 H16A . 0.9900 ?
    C16 H16B . 0.9900 ?
    C17 C22 . 1.382(4) ?
    C17 C18 . 1.395(4) ?
    C18 C19 . 1.397(4) ?
    C18 H18 . 0.9500 ?
    C19 C20 . 1.364(5) ?
    C19 H19 . 0.9500 ?
    C20 C21 . 1.390(5) ?
    C20 H20 . 0.9500 ?
    C21 C22 . 1.402(4) ?
    C21 H21 . 0.9500 ?
    C22 H22 . 0.9500 ?
    C23 N3 . 1.458(3) ?
    C23 C24 . 1.521(3) ?
    C23 H23A . 0.9900 ?
    C23 H23B . 0.9900 ?
    C24 N4 . 1.496(3) ?
    C24 H24A . 0.9900 ?
    C24 H24B . 0.9900 ?
    C25 C26 . 1.506(3) ?
    C25 N4 . 1.516(3) ?
    C25 H25A . 0.9900 ?
    C25 H25B . 0.9900 ?
    C26 C31 . 1.390(3) ?
    C26 C27 . 1.402(3) ?
    C27 C28 . 1.391(3) ?
    C27 H27 . 0.9500 ?
    C28 C29 . 1.394(4) ?
    C28 H28 . 0.9500 ?
    C29 C30 . 1.386(4) ?
    C29 H29 . 0.9500 ?
    C30 C31 . 1.389(4) ?
    C30 H30 . 0.9500 ?
    C31 H31 . 0.9500 ?
    C32 C33 . 1.490(3) ?
    C32 N4 . 1.517(3) ?
    C32 H32A . 0.9900 ?
    C32 H32B . 0.9900 ?
    C33 C38 . 1.381(3) ?
    C33 C34 . 1.424(3) ?
    C34 O2 . 1.300(3) ?
    C34 C35 . 1.432(3) ?
    C35 C36 . 1.417(3) ?
    C35 C40 . 1.445(3) ?
    C36 C37 . 1.368(4) ?
    C36 H36 . 0.9500 ?
    C37 C38 . 1.413(3) ?
    C37 C39 . 1.513(3) ?
    C38 H38 . 0.9500 ?
    C39 H39A . 0.9800 ?
    C39 H39B . 0.9800 ?
    C39 H39C . 0.9800 ?
    C40 N5 . 1.290(3) ?
    C40 H40 . 0.9500 ?
    C41 N5 . 1.466(3) ?
    C41 C42 . 1.513(3) ?
    C41 H41A . 0.9900 ?
    C41 H41B . 0.9900 ?
    C42 N6 . 1.346(3) ?
    C42 C43 . 1.386(3) ?
    C43 C44 . 1.377(4) ?
    C43 H43 . 0.9500 ?
    C44 C45 . 1.386(4) ?
    C44 H44 . 0.9500 ?
    C45 C46 . 1.385(4) ?
    C45 H45 . 0.9500 ?
    C46 N6 . 1.345(3) ?
    C46 H46 . 0.9500 ?
    C47 O3 . 1.428(4) ?
    C47 H47A . 0.9800 ?
    C47 H47B . 0.9800 ?
    C47 H47C . 0.9800 ?
    C48 O8 . 1.399(4) ?
    C48 H48A . 0.9800 ?
    C48 H48B . 0.9800 ?
    C48 H48C . 0.9800 ?
    Cl1 O7 . 1.434(2) ?
    Cl1 O5 . 1.4398(19) ?
    Cl1 O6 . 1.4438(18) ?
    Cl1 O4 . 1.4442(19) ?
    N4 H4A . 0.81(3) ?
    O3 H3A . 0.8400 ?
    O8 H8 . 0.8400 ?
loop_
    _geom_angle_atom_site_label_1
    _geom_angle_atom_site_label_2
    _geom_angle_atom_site_label_3
    _geom_angle_site_symmetry_1
    _geom_angle_site_symmetry_3
    _geom_angle
    _geom_angle_publ_flag
    N5 Ni1 N2 . . 175.37(8) ?
    N5 Ni1 O1 . . 93.85(7) ?
    N2 Ni1 O1 . . 89.25(7) ?
    N5 Ni1 O2 . . 89.25(7) ?
    N2 Ni1 O2 . . 94.31(7) ?
    O1 Ni1 O2 . . 87.81(6) ?
    N5 Ni1 N6 . . 79.90(8) ?
    N2 Ni1 N6 . . 96.63(8) ?
    O1 Ni1 N6 . . 90.99(7) ?
    O2 Ni1 N6 . . 168.98(7) ?
    N5 Ni1 N1 . . 97.29(8) ?
    N2 Ni1 N1 . . 79.67(8) ?
    O1 Ni1 N1 . . 168.84(7) ?
    O2 Ni1 N1 . . 91.67(7) ?
    N6 Ni1 N1 . . 91.61(7) ?
    N1 C1 C2 . . 123.1(2) ?
    N1 C1 H1 . . 118.4 ?
    C2 C1 H1 . . 118.4 ?
    C1 C2 C3 . . 118.6(2) ?
    C1 C2 H2 . . 120.7 ?
    C3 C2 H2 . . 120.7 ?
    C4 C3 C2 . . 118.7(2) ?
    C4 C3 H3 . . 120.7 ?
    C2 C3 H3 . . 120.7 ?
    C5 C4 C3 . . 119.6(2) ?
    C5 C4 H4 . . 120.2 ?
    C3 C4 H4 . . 120.2 ?
    N1 C5 C4 . . 121.8(2) ?
    N1 C5 C6 . . 116.5(2) ?
    C4 C5 C6 . . 121.7(2) ?
    N2 C6 C5 . . 110.61(19) ?
    N2 C6 H6A . . 109.5 ?
    C5 C6 H6A . . 109.5 ?
    N2 C6 H6B . . 109.5 ?
    C5 C6 H6B . . 109.5 ?
    H6A C6 H6B . . 108.1 ?
    N2 C7 C8 . . 124.9(2) ?
    N2 C7 H7 . . 117.6 ?
    C8 C7 H7 . . 117.6 ?
    C9 C8 C13 . . 119.6(2) ?
    C9 C8 C7 . . 116.8(2) ?
    C13 C8 C7 . . 123.6(2) ?
    C10 C9 C8 . . 122.9(2) ?
    C10 C9 H9 . . 118.5 ?
    C8 C9 H9 . . 118.5 ?
    C9 C10 C11 . . 117.3(2) ?
    C9 C10 C14 . . 122.6(2) ?
    C11 C10 C14 . . 120.1(2) ?
    C12 C11 C10 . . 122.0(2) ?
    C12 C11 H11 . . 119.0 ?
    C10 C11 H11 . . 119.0 ?
    C11 C12 C13 . . 121.0(2) ?
    C11 C12 C15 . . 121.4(2) ?
    C13 C12 C15 . . 117.3(2) ?
    O1 C13 C8 . . 124.0(2) ?
    O1 C13 C12 . . 119.3(2) ?
    C8 C13 C12 . . 116.6(2) ?
    C10 C14 H14A . . 109.5 ?
    C10 C14 H14B . . 109.5 ?
    H14A C14 H14B . . 109.5 ?
    C10 C14 H14C . . 109.5 ?
    H14A C14 H14C . . 109.5 ?
    H14B C14 H14C . . 109.5 ?
    N3 C15 C12 . . 107.57(17) ?
    N3 C15 H15A . . 110.2 ?
    C12 C15 H15A . . 110.2 ?
    N3 C15 H15B . . 110.2 ?
    C12 C15 H15B . . 110.2 ?
    H15A C15 H15B . . 108.5 ?
    N3 C16 C17 . . 115.5(2) ?
    N3 C16 H16A . . 108.4 ?
    C17 C16 H16A . . 108.4 ?
    N3 C16 H16B . . 108.4 ?
    C17 C16 H16B . . 108.4 ?
    H16A C16 H16B . . 107.5 ?
    C22 C17 C18 . . 118.2(2) ?
    C22 C17 C16 . . 120.6(2) ?
    C18 C17 C16 . . 121.1(2) ?
    C17 C18 C19 . . 121.2(3) ?
    C17 C18 H18 . . 119.4 ?
    C19 C18 H18 . . 119.4 ?
    C20 C19 C18 . . 119.8(3) ?
    C20 C19 H19 . . 120.1 ?
    C18 C19 H19 . . 120.1 ?
    C19 C20 C21 . . 120.3(3) ?
    C19 C20 H20 . . 119.9 ?
    C21 C20 H20 . . 119.9 ?
    C20 C21 C22 . . 119.7(3) ?
    C20 C21 H21 . . 120.2 ?
    C22 C21 H21 . . 120.2 ?
    C17 C22 C21 . . 120.9(3) ?
    C17 C22 H22 . . 119.6 ?
    C21 C22 H22 . . 119.6 ?
    N3 C23 C24 . . 110.21(19) ?
    N3 C23 H23A . . 109.6 ?
    C24 C23 H23A . . 109.6 ?
    N3 C23 H23B . . 109.6 ?
    C24 C23 H23B . . 109.6 ?
    H23A C23 H23B . . 108.1 ?
    N4 C24 C23 . . 109.03(18) ?
    N4 C24 H24A . . 109.9 ?
    C23 C24 H24A . . 109.9 ?
    N4 C24 H24B . . 109.9 ?
    C23 C24 H24B . . 109.9 ?
    H24A C24 H24B . . 108.3 ?
    C26 C25 N4 . . 112.55(18) ?
    C26 C25 H25A . . 109.1 ?
    N4 C25 H25A . . 109.1 ?
    C26 C25 H25B . . 109.1 ?
    N4 C25 H25B . . 109.1 ?
    H25A C25 H25B . . 107.8 ?
    C31 C26 C27 . . 119.3(2) ?
    C31 C26 C25 . . 119.8(2) ?
    C27 C26 C25 . . 120.9(2) ?
    C28 C27 C26 . . 120.3(2) ?
    C28 C27 H27 . . 119.9 ?
    C26 C27 H27 . . 119.9 ?
    C27 C28 C29 . . 119.9(2) ?
    C27 C28 H28 . . 120.0 ?
    C29 C28 H28 . . 120.0 ?
    C30 C29 C28 . . 119.7(2) ?
    C30 C29 H29 . . 120.1 ?
    C28 C29 H29 . . 120.1 ?
    C29 C30 C31 . . 120.5(2) ?
    C29 C30 H30 . . 119.7 ?
    C31 C30 H30 . . 119.7 ?
    C30 C31 C26 . . 120.2(2) ?
    C30 C31 H31 . . 119.9 ?
    C26 C31 H31 . . 119.9 ?
    C33 C32 N4 . . 108.75(18) ?
    C33 C32 H32A . . 109.9 ?
    N4 C32 H32A . . 109.9 ?
    C33 C32 H32B . . 109.9 ?
    N4 C32 H32B . . 109.9 ?
    H32A C32 H32B . . 108.3 ?
    C38 C33 C34 . . 122.2(2) ?
    C38 C33 C32 . . 121.9(2) ?
    C34 C33 C32 . . 115.9(2) ?
    O2 C34 C33 . . 118.3(2) ?
    O2 C34 C35 . . 125.5(2) ?
    C33 C34 C35 . . 116.1(2) ?
    C36 C35 C34 . . 119.3(2) ?
    C36 C35 C40 . . 117.0(2) ?
    C34 C35 C40 . . 123.3(2) ?
    C37 C36 C35 . . 123.6(2) ?
    C37 C36 H36 . . 118.2 ?
    C35 C36 H36 . . 118.2 ?
    C36 C37 C38 . . 117.0(2) ?
    C36 C37 C39 . . 122.6(2) ?
    C38 C37 C39 . . 120.5(2) ?
    C33 C38 C37 . . 121.5(2) ?
    C33 C38 H38 . . 119.3 ?
    C37 C38 H38 . . 119.3 ?
    C37 C39 H39A . . 109.5 ?
    C37 C39 H39B . . 109.5 ?
    H39A C39 H39B . . 109.5 ?
    C37 C39 H39C . . 109.5 ?
    H39A C39 H39C . . 109.5 ?
    H39B C39 H39C . . 109.5 ?
    N5 C40 C35 . . 125.3(2) ?
    N5 C40 H40 . . 117.4 ?
    C35 C40 H40 . . 117.4 ?
    N5 C41 C42 . . 110.52(19) ?
    N5 C41 H41A . . 109.5 ?
    C42 C41 H41A . . 109.5 ?
    N5 C41 H41B . . 109.5 ?
    C42 C41 H41B . . 109.5 ?
    H41A C41 H41B . . 108.1 ?
    N6 C42 C43 . . 122.5(2) ?
    N6 C42 C41 . . 117.1(2) ?
    C43 C42 C41 . . 120.3(2) ?
    C44 C43 C42 . . 118.8(2) ?
    C44 C43 H43 . . 120.6 ?
    C42 C43 H43 . . 120.6 ?
    C43 C44 C45 . . 119.4(2) ?
    C43 C44 H44 . . 120.3 ?
    C45 C44 H44 . . 120.3 ?
    C46 C45 C44 . . 118.4(2) ?
    C46 C45 H45 . . 120.8 ?
    C44 C45 H45 . . 120.8 ?
    N6 C46 C45 . . 122.8(2) ?
    N6 C46 H46 . . 118.6 ?
    C45 C46 H46 . . 118.6 ?
    O3 C47 H47A . . 109.5 ?
    O3 C47 H47B . . 109.5 ?
    H47A C47 H47B . . 109.5 ?
    O3 C47 H47C . . 109.5 ?
    H47A C47 H47C . . 109.5 ?
    H47B C47 H47C . . 109.5 ?
    O8 C48 H48A . . 109.5 ?
    O8 C48 H48B . . 109.5 ?
    H48A C48 H48B . . 109.5 ?
    O8 C48 H48C . . 109.5 ?
    H48A C48 H48C . . 109.5 ?
    H48B C48 H48C . . 109.5 ?
    O7 Cl1 O5 . . 110.50(13) ?
    O7 Cl1 O6 . . 109.13(12) ?
    O5 Cl1 O6 . . 109.08(12) ?
    O7 Cl1 O4 . . 109.83(12) ?
    O5 Cl1 O4 . . 109.34(12) ?
    O6 Cl1 O4 . . 108.93(11) ?
    C1 N1 C5 . . 118.2(2) ?
    C1 N1 Ni1 . . 127.39(16) ?
    C5 N1 Ni1 . . 114.12(16) ?
    C7 N2 C6 . . 117.5(2) ?
    C7 N2 Ni1 . . 126.80(16) ?
    C6 N2 Ni1 . . 115.58(15) ?
    C23 N3 C16 . . 114.08(19) ?
    C23 N3 C15 . . 112.07(18) ?
    C16 N3 C15 . . 115.56(18) ?
    C24 N4 C25 . . 114.26(18) ?
    C24 N4 C32 . . 111.68(17) ?
    C25 N4 C32 . . 112.75(17) ?
    C24 N4 H4A . . 106(2) ?
    C25 N4 H4A . . 109(2) ?
    C32 N4 H4A . . 102(2) ?
    C40 N5 C41 . . 116.9(2) ?
    C40 N5 Ni1 . . 127.53(17) ?
    C41 N5 Ni1 . . 115.57(15) ?
    C46 N6 C42 . . 118.0(2) ?
    C46 N6 Ni1 . . 127.74(17) ?
    C42 N6 Ni1 . . 114.22(15) ?
    C13 O1 Ni1 . . 123.48(14) ?
    C34 O2 Ni1 . . 126.59(15) ?
    C47 O3 H3A . . 109.5 ?
    C48 O8 H8 . . 109.5 ?
loop_
    _geom_torsion_atom_site_label_1
    _geom_torsion_atom_site_label_2
    _geom_torsion_atom_site_label_3
    _geom_torsion_atom_site_label_4
    _geom_torsion_site_symmetry_1
    _geom_torsion_site_symmetry_2
    _geom_torsion_site_symmetry_3
    _geom_torsion_site_symmetry_4
    _geom_torsion
    _geom_torsion_publ_flag
    N1 C1 C2 C3 . . . . 0.2(4) ?
    C1 C2 C3 C4 . . . . -0.1(4) ?
    C2 C3 C4 C5 . . . . 0.0(4) ?
    C3 C4 C5 N1 . . . . 0.0(4) ?
    C3 C4 C5 C6 . . . . 178.2(2) ?
    N1 C5 C6 N2 . . . . -18.1(3) ?
    C4 C5 C6 N2 . . . . 163.7(2) ?
    N2 C7 C8 C9 . . . . -172.8(2) ?
    N2 C7 C8 C13 . . . . 5.0(4) ?
    C13 C8 C9 C10 . . . . -2.9(3) ?
    C7 C8 C9 C10 . . . . 175.1(2) ?
    C8 C9 C10 C11 . . . . -2.6(3) ?
    C8 C9 C10 C14 . . . . 179.3(2) ?
    C9 C10 C11 C12 . . . . 2.6(3) ?
    C14 C10 C11 C12 . . . . -179.3(2) ?
    C10 C11 C12 C13 . . . . 2.9(3) ?
    C10 C11 C12 C15 . . . . -171.0(2) ?
    C9 C8 C13 O1 . . . . -171.1(2) ?
    C7 C8 C13 O1 . . . . 11.1(3) ?
    C9 C8 C13 C12 . . . . 8.0(3) ?
    C7 C8 C13 C12 . . . . -169.7(2) ?
    C11 C12 C13 O1 . . . . 171.0(2) ?
    C15 C12 C13 O1 . . . . -14.8(3) ?
    C11 C12 C13 C8 . . . . -8.2(3) ?
    C15 C12 C13 C8 . . . . 166.02(19) ?
    C11 C12 C15 N3 . . . . 101.9(2) ?
    C13 C12 C15 N3 . . . . -72.3(2) ?
    N3 C16 C17 C22 . . . . 101.3(3) ?
    N3 C16 C17 C18 . . . . -75.1(3) ?
    C22 C17 C18 C19 . . . . -2.0(4) ?
    C16 C17 C18 C19 . . . . 174.5(3) ?
    C17 C18 C19 C20 . . . . 1.3(5) ?
    C18 C19 C20 C21 . . . . -0.3(5) ?
    C19 C20 C21 C22 . . . . 0.0(5) ?
    C18 C17 C22 C21 . . . . 1.8(4) ?
    C16 C17 C22 C21 . . . . -174.8(2) ?
    C20 C21 C22 C17 . . . . -0.8(4) ?
    N3 C23 C24 N4 . . . . -53.6(2) ?
    N4 C25 C26 C31 . . . . 98.6(2) ?
    N4 C25 C26 C27 . . . . -82.7(3) ?
    C31 C26 C27 C28 . . . . -1.4(3) ?
    C25 C26 C27 C28 . . . . 179.9(2) ?
    C26 C27 C28 C29 . . . . 0.9(4) ?
    C27 C28 C29 C30 . . . . 0.2(4) ?
    C28 C29 C30 C31 . . . . -0.9(4) ?
    C29 C30 C31 C26 . . . . 0.3(4) ?
    C27 C26 C31 C30 . . . . 0.8(4) ?
    C25 C26 C31 C30 . . . . 179.6(2) ?
    N4 C32 C33 C38 . . . . 115.9(2) ?
    N4 C32 C33 C34 . . . . -62.0(2) ?
    C38 C33 C34 O2 . . . . 177.4(2) ?
    C32 C33 C34 O2 . . . . -4.7(3) ?
    C38 C33 C34 C35 . . . . -5.8(3) ?
    C32 C33 C34 C35 . . . . 172.07(19) ?
    O2 C34 C35 C36 . . . . -177.2(2) ?
    C33 C34 C35 C36 . . . . 6.2(3) ?
    O2 C34 C35 C40 . . . . 10.9(4) ?
    C33 C34 C35 C40 . . . . -165.6(2) ?
    C34 C35 C36 C37 . . . . -1.8(3) ?
    C40 C35 C36 C37 . . . . 170.6(2) ?
    C35 C36 C37 C38 . . . . -3.4(4) ?
    C35 C36 C37 C39 . . . . 177.4(2) ?
    C34 C33 C38 C37 . . . . 0.7(4) ?
    C32 C33 C38 C37 . . . . -177.0(2) ?
    C36 C37 C38 C33 . . . . 4.0(4) ?
    C39 C37 C38 C33 . . . . -176.8(2) ?
    C36 C35 C40 N5 . . . . -178.9(2) ?
    C34 C35 C40 N5 . . . . -6.8(4) ?
    N5 C41 C42 N6 . . . . 13.3(3) ?
    N5 C41 C42 C43 . . . . -170.4(2) ?
    N6 C42 C43 C44 . . . . 1.8(4) ?
    C41 C42 C43 C44 . . . . -174.3(2) ?
    C42 C43 C44 C45 . . . . -0.8(4) ?
    C43 C44 C45 C46 . . . . -0.3(4) ?
    C44 C45 C46 N6 . . . . 0.5(4) ?
    C2 C1 N1 C5 . . . . -0.2(3) ?
    C2 C1 N1 Ni1 . . . . 173.47(18) ?
    C4 C5 N1 C1 . . . . 0.1(3) ?
    C6 C5 N1 C1 . . . . -178.2(2) ?
    C4 C5 N1 Ni1 . . . . -174.42(18) ?
    C6 C5 N1 Ni1 . . . . 7.4(3) ?
    N5 Ni1 N1 C1 . . . . 13.0(2) ?
    N2 Ni1 N1 C1 . . . . -170.6(2) ?
    O1 Ni1 N1 C1 . . . . -163.6(3) ?
    O2 Ni1 N1 C1 . . . . -76.50(19) ?
    N6 Ni1 N1 C1 . . . . 93.0(2) ?
    N5 Ni1 N1 C5 . . . . -173.16(16) ?
    N2 Ni1 N1 C5 . . . . 3.31(16) ?
    O1 Ni1 N1 C5 . . . . 10.2(4) ?
    O2 Ni1 N1 C5 . . . . 97.39(16) ?
    N6 Ni1 N1 C5 . . . . -93.14(16) ?
    C8 C7 N2 C6 . . . . 179.0(2) ?
    C8 C7 N2 Ni1 . . . . 3.4(3) ?
    C5 C6 N2 C7 . . . . -155.3(2) ?
    C5 C6 N2 Ni1 . . . . 20.8(2) ?
    N5 Ni1 N2 C7 . . . . -148.8(9) ?
    O1 Ni1 N2 C7 . . . . -16.6(2) ?
    O2 Ni1 N2 C7 . . . . 71.1(2) ?
    N6 Ni1 N2 C7 . . . . -107.5(2) ?
    N1 Ni1 N2 C7 . . . . 162.1(2) ?
    N5 Ni1 N2 C6 . . . . 35.5(10) ?
    O1 Ni1 N2 C6 . . . . 167.71(16) ?
    O2 Ni1 N2 C6 . . . . -104.54(16) ?
    N6 Ni1 N2 C6 . . . . 76.80(16) ?
    N1 Ni1 N2 C6 . . . . -13.63(16) ?
    C24 C23 N3 C16 . . . . -78.8(2) ?
    C24 C23 N3 C15 . . . . 147.50(19) ?
    C17 C16 N3 C23 . . . . -53.1(3) ?
    C17 C16 N3 C15 . . . . 79.0(3) ?
    C12 C15 N3 C23 . . . . -76.3(2) ?
    C12 C15 N3 C16 . . . . 150.7(2) ?
    C23 C24 N4 C25 . . . . -78.5(2) ?
    C23 C24 N4 C32 . . . . 152.04(19) ?
    C26 C25 N4 C24 . . . . -58.1(2) ?
    C26 C25 N4 C32 . . . . 70.8(2) ?
    C33 C32 N4 C24 . . . . -71.9(2) ?
    C33 C32 N4 C25 . . . . 157.81(18) ?
    C35 C40 N5 C41 . . . . 170.5(2) ?
    C35 C40 N5 Ni1 . . . . -9.5(3) ?
    C42 C41 N5 C40 . . . . 161.6(2) ?
    C42 C41 N5 Ni1 . . . . -18.4(3) ?
    N2 Ni1 N5 C40 . . . . -124.6(9) ?
    O1 Ni1 N5 C40 . . . . 103.4(2) ?
    O2 Ni1 N5 C40 . . . . 15.7(2) ?
    N6 Ni1 N5 C40 . . . . -166.3(2) ?
    N1 Ni1 N5 C40 . . . . -75.9(2) ?
    N2 Ni1 N5 C41 . . . . 55.4(10) ?
    O1 Ni1 N5 C41 . . . . -76.60(17) ?
    O2 Ni1 N5 C41 . . . . -164.35(17) ?
    N6 Ni1 N5 C41 . . . . 13.72(17) ?
    N1 Ni1 N5 C41 . . . . 104.06(17) ?
    C45 C46 N6 C42 . . . . 0.4(4) ?
    C45 C46 N6 Ni1 . . . . 177.01(19) ?
    C43 C42 N6 C46 . . . . -1.6(3) ?
    C41 C42 N6 C46 . . . . 174.6(2) ?
    C43 C42 N6 Ni1 . . . . -178.64(19) ?
    C41 C42 N6 Ni1 . . . . -2.5(3) ?
    N5 Ni1 N6 C46 . . . . 177.2(2) ?
    N2 Ni1 N6 C46 . . . . 0.3(2) ?
    O1 Ni1 N6 C46 . . . . -89.1(2) ?
    O2 Ni1 N6 C46 . . . . -172.7(3) ?
    N1 Ni1 N6 C46 . . . . 80.0(2) ?
    N5 Ni1 N6 C42 . . . . -6.09(16) ?
    N2 Ni1 N6 C42 . . . . 177.00(16) ?
    O1 Ni1 N6 C42 . . . . 87.64(16) ?
    O2 Ni1 N6 C42 . . . . 4.0(5) ?
    N1 Ni1 N6 C42 . . . . -103.21(17) ?
    C8 C13 O1 Ni1 . . . . -32.7(3) ?
    C12 C13 O1 Ni1 . . . . 148.21(17) ?
    N5 Ni1 O1 C13 . . . . -152.90(17) ?
    N2 Ni1 O1 C13 . . . . 30.54(17) ?
    O2 Ni1 O1 C13 . . . . -63.80(17) ?
    N6 Ni1 O1 C13 . . . . 127.16(17) ?
    N1 Ni1 O1 C13 . . . . 23.7(4) ?
    C33 C34 O2 Ni1 . . . . 178.09(14) ?
    C35 C34 O2 Ni1 . . . . 1.6(3) ?
    N5 Ni1 O2 C34 . . . . -11.76(18) ?
    N2 Ni1 O2 C34 . . . . 165.27(17) ?
    O1 Ni1 O2 C34 . . . . -105.65(17) ?
    N6 Ni1 O2 C34 . . . . -21.7(4) ?
    N1 Ni1 O2 C34 . . . . 85.50(18) ?
loop_
    _geom_hbond_atom_site_label_D
    _geom_hbond_atom_site_label_H
    _geom_hbond_atom_site_label_A
    _geom_hbond_site_symmetry_A
    _geom_hbond_distance_DH
    _geom_hbond_distance_HA
    _geom_hbond_distance_DA
    _geom_hbond_angle_DHA
    N4 H4A O2 . 0.81(3) 2.21(3) 2.829(3) 134(3)
    N4 H4A N3 . 0.81(3) 2.35(3) 2.809(3) 117(2)
    C45 H45 O8 1_655 0.95 2.52 3.417(3) 156
    C41 H41A O6 . 0.99 2.34 3.276(3) 157
    C31 H31 O8 1_645 0.95 2.43 3.365(3) 167
    C30 H30 O5 1_645 0.95 2.58 3.524(3) 171
    C28 H28 O6 2_756 0.95 2.56 3.503(3) 173
    C7 H7 O6 1_655 0.95 2.60 3.289(3) 130
    C4 H4 O4 2_766 0.95 2.49 3.405(3) 163
    O8 H8 O3 2_565 0.84 1.91 2.748(3) 176
    O3 H3A O1 1_455 0.84 1.91 2.723(3) 164
