# Supplementary material for: [2-({Benz­yl[2-(benz­yl{5-methyl-2-oxido-3-[(pyridin-2-ylmeth­yl)imino­meth­yl]benz­yl}amino)­eth­yl]aza­nium­yl}meth­yl)-4-methyl-6-[(pyridin-2-ylmeth­yl)imino­meth­yl]phenolato]nickel(II) perchlorate methanol disolvate
Source: Acta Crystallogr Sect E Struct Rep Online. 2012 May 31;68(Pt 6):m860–1. doi: 10.1107/S1600536812024191 (PMC3379195; doi:10.1107/S1600536812024191)
Supplement: Supplementary file 2 [file e-68-0m860-Isup2.hkl]

# 
# h,k,l, Fc-squared, Fo-squared, sigma(Fo-squared) and status flag 
# 
data_I
_shelx_title ' mo_110927b_0m in P-1' 
_shelx_refln_list_code          4 
_shelx_F_calc_maximum      183.68 
_exptl_crystal_F_000       988.00 
_reflns_d_resolution_high  0.8255 
 
loop_ 
 _symmetry_equiv_pos_as_xyz 
 'x, y, z' 
 '-x, -y, -z' 
 
_cell_length_a    11.2875 
_cell_length_b    13.0874 
_cell_length_c    16.3325 
_cell_angle_alpha  93.902 
_cell_angle_beta  107.537 
_cell_angle_gamma  95.310 
 
_shelx_F_squared_multiplier     1.000 
 
loop_ 
 _refln_index_h 
 _refln_index_k 
 _refln_index_l 
 _refln_F_squared_calc 
 _refln_F_squared_meas 
 _refln_F_squared_sigma 
 _refln_observed_status 
   1   0   0    26067.13    25055.84    496.87 o 
   2   0   0     6666.50     6981.74    135.50 o 
   3   0   0    13924.42    14800.97    286.56 o 
   4   0   0    10660.48    11437.42    220.86 o 
   5   0   0     2626.99     2959.12     58.30 o 
   6   0   0     3011.64     3176.64     52.64 o 
   7   0   0        8.98       11.25      2.37 o 
   8   0   0      500.05      529.77     19.49 o 
   9   0   0       45.74       46.91      5.38 o 
  10   0   0     2644.74     2628.33     57.38 o 
  11   0   0      230.56      208.23     18.04 o 
  12   0   0      807.51      835.07     37.53 o 
 -13   1   0     1752.61     1639.47     61.35 o 
 -12   1   0      287.57      291.23     20.21 o 
 -11   1   0      390.60      373.87     22.74 o 
 -10   1   0     1153.74     1120.64     28.10 o 
  -9   1   0      924.31      958.79     24.35 o 
  -8   1   0      307.34      291.28     15.88 o 
  -7   1   0        3.20        5.05      2.40 o 
  -6   1   0      371.12      468.20     11.25 o 
  -5   1   0       69.97      104.13      4.40 o 
  -4   1   0      305.95      419.89      9.61 o 
  -3   1   0    14646.41    15340.27    296.73 o 
  -2   1   0     4922.45     5335.28    102.70 o 
  -1   1   0    10576.81    10933.91    295.56 o 
   0   1   0      876.21      547.09     15.52 o 
   1   1   0     7490.79     7989.37    160.64 o 
   2   1   0     4536.01     4767.86     76.91 o 
   3   1   0      357.09      332.03      6.80 o 
   4   1   0       22.15       15.39      1.90 o 
   5   1   0       55.26       19.62      2.24 o 
   6   1   0     1242.95     1385.81     30.31 o 
   7   1   0      199.63      186.31      5.96 o 
   8   1   0     2004.14     2118.76     36.69 o 
   9   1   0      705.17      682.41     14.30 o 
  10   1   0      258.51      272.46     19.13 o 
  11   1   0        1.33        3.97      9.02 o 
  12   1   0      114.41       94.19     13.71 o 
 -13   2   0       10.83       13.35     10.47 o 
 -12   2   0        4.22        0.72      8.30 o 
 -11   2   0       89.41       99.80      8.06 o 
 -10   2   0      147.74      108.62     12.27 o 
  -9   2   0       20.76       10.10      6.13 o 
  -8   2   0      527.24      575.60     22.01 o 
  -7   2   0      709.87      669.05     16.24 o 
  -6   2   0     2042.45     2295.31     45.74 o 
  -5   2   0     6752.33     7437.43    143.39 o 
  -4   2   0      633.26      639.48     21.29 o 
  -3   2   0     9472.05     9701.69    187.77 o 
  -2   2   0      272.86      256.22      7.94 o 
  -1   2   0       76.89       86.28      6.68 o 
   0   2   0     2359.40     2459.62     47.72 o 
   1   2   0     5764.99     5847.17     94.23 o 
   2   2   0     2065.68     2190.47     44.58 o 
   3   2   0    10673.69    11188.51    180.17 o 
   4   2   0     9355.95    10399.86    166.78 o 
   5   2   0     4911.22     5583.43    112.00 o 
   6   2   0     2590.34     2631.55     44.03 o 
   7   2   0     7856.11     8203.75    132.86 o 
   8   2   0     1739.90     1865.30     32.78 o 
   9   2   0     2131.02     2188.27     48.09 o 
  10   2   0       50.57       48.00     10.83 o 
  11   2   0     2339.76     2380.00     80.48 o 
  12   2   0       91.57       55.58     12.27 o 
 -13   3   0      172.97      119.45     15.16 o 
 -12   3   0      276.26      248.77     12.99 o 
 -11   3   0      435.14      420.11     15.41 o 
 -10   3   0     1477.67     1522.55     49.44 o 
  -9   3   0      199.79      169.61     12.63 o 
  -8   3   0     1639.25     1729.33     53.41 o 
  -7   3   0     1872.57     2057.73     61.71 o 
  -6   3   0     1304.14     1425.47     44.03 o 
  -5   3   0     1272.71     1370.62     41.86 o 
  -4   3   0      849.05      917.08     19.11 o 
  -3   3   0     1464.62     1310.50    165.82 o 
  -2   3   0       18.79       28.64      2.33 o 
  -1   3   0      473.04      630.67     13.52 o 
   0   3   0     1201.37     1219.92     24.62 o 
   1   3   0     2108.46     2258.17     45.54 o 
   2   3   0      870.35      895.98     19.85 o 
   3   3   0      310.05      373.51     15.16 o 
   4   3   0     2859.92     3106.55     63.93 o 
   5   3   0        0.96        0.81      1.53 o 
   6   3   0        0.07        2.73      2.02 o 
   7   3   0       59.76       74.41      4.09 o 
   8   3   0      372.61      386.10     12.83 o 
   9   3   0        0.44        4.42      4.40 o 
  10   3   0        1.32        0.00      4.41 o 
  11   3   0       17.97        9.38     10.47 o 
  12   3   0       21.09       14.07     10.47 o 
 -12   4   0        8.66        1.72      5.74 o 
 -11   4   0       47.50       70.73     10.47 o 
 -10   4   0      502.70      493.32     22.37 o 
  -9   4   0      160.03      141.83     11.91 o 
  -8   4   0        1.64        6.50      6.13 o 
  -7   4   0      705.77      725.73     26.34 o 
  -6   4   0       25.52       46.19      6.50 o 
  -5   4   0      571.04      538.79     20.57 o 
  -4   4   0      434.37      525.64     12.05 o 
  -2   4   0      858.26      970.22     52.15 o 
  -1   4   0       40.86       46.30      3.18 o 
   0   4   0      117.79      144.86      5.77 o 
   1   4   0     1891.23     1653.61    112.01 o 
   2   4   0      401.09      399.37      9.53 o 
   3   4   0     2621.74     2749.32     56.82 o 
   4   4   0      636.71      556.68     14.74 o 
   5   4   0      452.25      441.19     12.54 o 
   6   4   0     1689.31     1825.58     40.09 o 
   7   4   0      845.47      833.74     29.59 o 
   8   4   0        6.46       12.17      4.77 o 
   9   4   0      705.88      809.38     21.83 o 
  10   4   0     1145.45     1154.40     29.18 o 
  11   4   0     1471.90     1413.56     53.41 o 
  12   4   0       74.44       63.88     14.07 o 
 -12   5   0      517.37      479.97     24.18 o 
 -11   5   0       40.45       63.88     10.47 o 
 -10   5   0      338.61      345.36     18.77 o 
  -9   5   0        1.67        0.00      6.50 o 
  -8   5   0      392.94      374.59     18.04 o 
  -7   5   0      959.72     1059.90     35.73 o 
  -6   5   0     3045.79     3268.12     94.55 o 
  -5   5   0      765.36      846.92     18.54 o 
  -4   5   0     6227.67     6971.46    189.10 o 
  -3   5   0     2700.08     3112.62     61.61 o 
  -2   5   0      538.24      493.32     16.24 o 
  -1   5   0      172.40      180.22      6.25 o 
   0   5   0       15.51       21.35      2.77 o 
   1   5   0        0.81        0.69      1.98 o 
   2   5   0      106.04       81.36      5.77 o 
   3   5   0      331.31      330.26     12.99 o 
   4   5   0      668.67      783.86     19.35 o 
   5   5   0       46.36       59.22     13.89 o 
   6   5   0     1445.26     1473.34     33.72 o 
   7   5   0      723.69      765.58     20.34 o 
   8   5   0      711.76      725.22     20.14 o 
   9   5   0      361.70      369.55     13.60 o 
  10   5   0      768.48      702.89     24.18 o 
  11   5   0        0.93        0.00     10.47 o 
 -12   6   0      203.52      232.77     18.04 o 
 -11   6   0      271.25      230.24     17.68 o 
 -10   6   0     1952.68     1946.22     62.79 o 
  -9   6   0        0.84        0.00      6.86 o 
  -8   6   0     1159.58     1205.34     41.14 o 
  -7   6   0     1029.08     1033.56     35.73 o 
  -6   6   0     1169.93     1149.66     24.60 o 
  -4   6   0     1501.68     1402.85     29.52 o 
  -3   6   0       11.37        6.34      2.60 o 
  -2   6   0     1767.92     1856.74     38.13 o 
  -1   6   0     3663.05     3988.43    110.79 o 
   0   6   0     3305.74     3364.98     66.60 o 
   1   6   0      774.97      827.77     18.35 o 
   2   6   0      668.59      576.54     13.87 o 
   3   6   0      320.58      395.08     11.81 o 
   4   6   0      469.20      455.38     13.82 o 
   5   6   0     2541.49     2481.47     53.36 o 
   6   6   0      981.93     1049.72     25.82 o 
   7   6   0      295.46      288.55     13.17 o 
   8   6   0      996.26      960.48     25.17 o 
   9   6   0      161.45      155.75      9.86 o 
  10   6   0      870.25      868.16     24.66 o 
  11   6   0      340.96      296.57     37.89 o 
 -12   7   0      378.49      360.52     22.01 o 
 -11   7   0      737.93      798.99     32.84 o 
 -10   7   0       50.77       45.11     10.10 o 
  -9   7   0      180.87      149.40     13.71 o 
  -8   7   0      425.39      422.23     20.57 o 
  -7   7   0     2654.47     2621.06     79.03 o 
  -6   7   0       59.93        0.00      1.44 o 
  -5   7   0      669.54      640.38     15.34 o 
  -4   7   0     1443.38     1842.28     38.35 o 
  -3   7   0      828.17      709.13     16.79 o 
  -2   7   0       14.57       17.17      3.29 o 
  -1   7   0     7398.97     8290.17    160.89 o 
   1   7   0      715.64      740.01     17.16 o 
   2   7   0     1532.83     1653.48     28.90 o 
   3   7   0     2709.85     3049.67     50.93 o 
   4   7   0     2492.49     2775.09     86.25 o 
   5   7   0     2932.31     3118.56     66.48 o 
   6   7   0       26.73       31.90      5.64 o 
   7   7   0     1476.20     1476.31     39.88 o 
   8   7   0        6.09        4.61      5.54 o 
   9   7   0      486.33      473.32     16.99 o 
  10   7   0       18.39       16.11      6.67 o 
 -11   8   0      361.02      308.19     20.93 o 
 -10   8   0       10.24       16.24      8.66 o 
  -9   8   0      184.42      184.41     14.80 o 
  -8   8   0       88.03       81.92     10.83 o 
  -7   8   0     3967.05     4247.18    123.78 o 
  -6   8   0     1751.10        0.00      2.89 o 
  -5   8   0     1544.54     1635.09     34.82 o 
  -4   8   0        7.43       12.12      3.54 o 
  -3   8   0     2949.08     3183.09     64.29 o 
  -2   8   0        4.03        1.80      4.33 o 
  -1   8   0      611.63      624.37     15.57 o 
   0   8   0       12.20        7.39      8.66 o 
   1   8   0     1202.31     1307.10     41.14 o 
   2   8   0        3.87        1.17      2.79 o 
   4   8   0       47.91       37.31      5.80 o 
   5   8   0     2532.10     2547.95     55.80 o 
   6   8   0       11.54       18.28      5.80 o 
   7   8   0      239.74      247.71     12.05 o 
   8   8   0      818.60      810.66     23.37 o 
   9   8   0      862.48      834.23     25.62 o 
  10   8   0       69.27       48.60     22.37 o 
 -11   9   0       20.32       15.88      9.74 o 
 -10   9   0      358.52      366.65     21.29 o 
  -9   9   0       90.05       74.34     11.19 o 
  -8   9   0       22.95       29.23      8.30 o 
  -7   9   0       50.13       64.24     10.10 o 
  -6   9   0      713.21      772.64     30.31 o 
  -5   9   0      125.26      171.12      9.56 o 
  -4   9   0       12.83        5.41      3.64 o 
  -3   9   0      113.86      131.77      6.99 o 
  -2   9   0     1734.30     1687.94     56.12 o 
  -1   9   0      179.00      139.99      7.27 o 
   0   9   0     1332.96     1542.77     44.93 o 
   1   9   0      524.32      551.57     14.59 o 
   2   9   0      893.23      837.67     19.52 o 
   3   9   0      113.64      109.35     12.63 o 
   4   9   0     1364.39     1367.77     33.10 o 
   5   9   0        2.34        4.41      5.27 o 
   6   9   0      270.39      260.62     12.99 o 
   7   9   0      194.04      191.67     12.99 o 
   8   9   0      125.68      115.80     14.62 o 
   9   9   0       12.79       10.90      7.02 o 
 -11  10   0       33.42       23.46     10.83 o 
 -10  10   0      311.45      295.56     19.85 o 
  -9  10   0      852.53      857.81     35.01 o 
  -8  10   0       53.13       54.49     10.47 o 
  -7  10   0      677.08      669.07     28.15 o 
  -6  10   0      339.77      353.30     18.77 o 
  -5  10   0       41.07       38.73      5.77 o 
  -4  10   0        0.62        1.55      3.90 o 
  -3  10   0      123.40      121.10      7.24 o 
  -2  10   0      736.37      828.66     20.41 o 
  -1  10   0      128.18      117.38      7.40 o 
   0  10   0      180.03      155.66      7.91 o 
   1  10   0      558.99      595.04     15.87 o 
   2  10   0      421.67      433.05     19.49 o 
   3  10   0      987.59     1110.42     38.25 o 
   4  10   0      202.69      207.95     23.28 o 
   5  10   0     1876.71     1851.47     43.53 o 
   6  10   0      224.98      220.18     12.28 o 
   7  10   0        2.18        0.00      7.76 o 
   8  10   0     1162.58     1192.37     32.00 o 
   9  10   0      561.17      565.30     31.94 o 
 -10  11   0      289.50      290.51     19.85 o 
  -9  11   0        3.19        0.00      7.94 o 
  -8  11   0     1162.49     1184.04     43.67 o 
  -7  11   0      423.79      396.97     21.29 o 
  -6  11   0      164.74      141.83     13.35 o 
  -5  11   0      471.42      428.72     21.29 o 
  -4  11   0      190.63      200.46      9.25 o 
  -3  11   0       27.92       27.16      5.03 o 
  -2  11   0      955.85     1000.36     24.23 o 
  -1  11   0      782.82      879.85     21.95 o 
   0  11   0       85.12       95.76      9.02 o 
   1  11   0      592.72      560.43     15.62 o 
   2  11   0     2815.65     2913.01     86.97 o 
   3  11   0      246.27      285.09     16.60 o 
   4  11   0      468.46      556.48     24.90 o 
   5  11   0      136.98      143.26     10.12 o 
   6  11   0       89.39       75.58      8.66 o 
   7  11   0        4.11        0.00      7.40 o 
   8  11   0       70.42       79.10      9.71 o 
  -9  12   0       20.50       14.80      9.38 o 
  -8  12   0        0.98        0.00      7.94 o 
  -7  12   0       12.40       13.35      9.74 o 
  -6  12   0       39.98       46.19     10.47 o 
  -5  12   0      195.80      221.22     16.60 o 
  -4  12   0        3.45        5.72      4.77 o 
  -3  12   0      700.38      738.92     19.75 o 
  -2  12   0      565.63      583.39     16.84 o 
  -1  12   0       84.14       74.76     11.37 o 
   0  12   0      933.85     1023.53     24.86 o 
   1  12   0       15.82        4.69      7.58 o 
   2  12   0      184.02      173.58     14.80 o 
   3  12   0      126.84      124.50     12.99 o 
   4  12   0     1839.41     1885.59     60.99 o 
   5  12   0       10.75       20.93      8.66 o 
   6  12   0      309.10      304.58     14.91 o 
   7  12   0       18.12       17.68      7.89 o 
  -8  13   0       20.87        8.30      9.38 o 
  -7  13   0      771.81      745.22     32.12 o 
  -6  13   0      395.75      386.50     22.01 o 
  -5  13   0       99.67      104.29     12.63 o 
  -4  13   0      738.23      698.66     19.57 o 
  -3  13   0      795.37      825.62     29.59 o 
  -2  13   0      195.18      198.06     10.29 o 
  -1  13   0     3091.68     3157.23     65.96 o 
   0  13   0       68.99       83.36     10.47 o 
   1  13   0      286.75      336.34     19.13 o 
   2  13   0      174.87      176.11     14.44 o 
   3  13   0      646.97      727.89     30.31 o 
   4  13   0      417.95      401.30     21.65 o 
   5  13   0     1089.92     1123.78     42.22 o 
   6  13   0       70.36       64.24     11.91 o 
  -7  14   0       67.97       96.35     14.07 o 
  -6  14   0       69.23       67.48     12.27 o 
  -5  14   0        0.97        2.53      8.66 o 
  -4  14   0      522.00      471.31     23.10 o 
  -3  14   0        0.46        0.00      5.19 o 
  -2  14   0     1068.72     1053.57     26.67 o 
  -1  14   0     1285.75     1372.78     46.55 o 
   0  14   0       13.75        7.58      7.58 o 
   1  14   0      653.19      678.09     28.51 o 
   2  14   0      225.04      211.84     15.88 o 
   3  14   0      225.90      256.22     18.77 o 
   4  14   0      787.38      896.06     36.09 o 
  -5  15   0      239.29      245.40     17.68 o 
  -4  15   0      259.39      251.89     18.04 o 
  -3  15   0      161.68      167.22     19.49 o 
  -2  15   0      793.50      839.40     32.12 o 
  -1  15   0      424.95      414.29     21.29 o 
   0  15   0      686.59      729.34     30.31 o 
   1  15   0      887.77      848.43     33.92 o 
   2  15   0      843.65      895.70     36.09 o 
  -2 -15   1       57.44       40.78     10.83 o 
  -1 -15   1      155.86      177.91     15.16 o 
   0 -15   1       79.98       94.55     12.27 o 
   1 -15   1       18.68       13.71      8.66 o 
   2 -15   1      149.80      167.26     10.08 o 
   3 -15   1      548.16      663.30     28.87 o 
   4 -15   1      148.94      144.35     14.80 o 
   5 -15   1        3.22        1.08      8.30 o 
  -4 -14   1      680.30      680.26     29.95 o 
  -3 -14   1      953.23      950.56     37.17 o 
  -2 -14   1      124.66      128.11     13.35 o 
  -1 -14   1     1115.32     1114.03     40.42 o 
   0 -14   1      424.51      459.04     22.37 o 
   1 -14   1     2114.85     2126.03     46.70 o 
   2 -14   1     2320.68     2430.70     52.69 o 
   3 -14   1     1461.99     1589.31     36.59 o 
   4 -14   1      594.83      601.59     27.43 o 
   5 -14   1      746.43      673.04     29.23 o 
   6 -14   1     1145.32     1178.63     44.39 o 
   7 -14   1      781.52      868.27     36.81 o 
  -6 -13   1      596.16      591.48     27.43 o 
  -5 -13   1      178.73      144.71     15.16 o 
  -4 -13   1       30.72       24.54      9.74 o 
  -3 -13   1       67.56       77.23     11.91 o 
  -2 -13   1        7.61        3.61      8.30 o 
  -1 -13   1     1174.66     1176.47     41.50 o 
   0 -13   1        5.56        0.00      7.22 o 
   1 -13   1      181.31      169.68      9.43 o 
   2 -13   1        8.59       11.17      5.08 o 
   3 -13   1       26.66       34.44      5.96 o 
   4 -13   1      697.60      681.70     28.87 o 
   5 -13   1      226.80      247.56     17.68 o 
   6 -13   1      128.93      118.01     13.35 o 
   7 -13   1      196.29      173.94     16.24 o 
   8 -13   1       58.26       54.49     11.55 o 
  -7 -12   1      149.26      141.22     16.06 o 
  -6 -12   1       47.24       50.08      8.50 o 
  -5 -12   1     1488.84     1565.49     53.05 o 
  -4 -12   1     3054.35     3070.36     92.75 o 
  -3 -12   1      190.27      173.58     14.07 o 
  -2 -12   1      243.00      225.55     15.88 o 
  -1 -12   1     1813.90     1936.12     60.99 o 
   0 -12   1     1284.81     1432.23     32.65 o 
   1 -12   1      466.87      541.13     15.82 o 
   2 -12   1      997.31     1013.51     24.87 o 
   3 -12   1      263.77      271.00     12.63 o 
   4 -12   1      859.29      894.05     28.15 o 
   5 -12   1      392.33      434.86     22.01 o 
   6 -12   1      243.19      253.34     18.04 o 
   7 -12   1      809.57      793.57     32.84 o 
   8 -12   1      139.03      116.20     14.44 o 
   9 -12   1      499.11      456.51     24.54 o 
  -8 -11   1      789.47      732.19     44.93 o 
  -7 -11   1       37.87       22.87      7.53 o 
  -6 -11   1      485.34      499.66     21.47 o 
  -5 -11   1     1000.95     1071.42     28.75 o 
  -4 -11   1     2040.67     2131.35     66.76 o 
  -3 -11   1       16.65       11.91      7.22 o 
  -2 -11   1      417.21      420.42     19.85 o 
  -1 -11   1        3.59        5.05      4.16 o 
   0 -11   1      338.52      370.33     12.18 o 
   1 -11   1        5.31       12.27      4.34 o 
   2 -11   1        5.79        0.00      4.06 o 
   3 -11   1        5.87       13.93      4.42 o 
   4 -11   1      224.55      221.34     21.47 o 
   5 -11   1      149.26      143.99     13.35 o 
   6 -11   1      395.91      436.30     22.74 o 
   7 -11   1        1.78        8.66      8.66 o 
   8 -11   1       23.18       15.16      8.66 o 
   9 -11   1      607.29      654.27     29.59 o 
  10 -11   1      183.51      237.10     19.49 o 
  -9 -10   1        1.17        0.00      6.93 o 
  -8 -10   1      414.03      407.37     15.92 o 
  -7 -10   1       98.94       86.43      8.66 o 
  -6 -10   1      355.72      377.46     15.41 o 
  -5 -10   1      662.02      660.25     20.14 o 
  -4 -10   1     2507.12     2640.46     66.76 o 
  -3 -10   1      262.36      245.04     14.80 o 
  -2 -10   1      983.31     1026.84     24.18 o 
  -1 -10   1     1127.66     1235.46     38.61 o 
   0 -10   1     2375.63     2620.55     54.10 o 
   1 -10   1       14.19       18.22      4.34 o 
   2 -10   1     1033.64     1086.63     25.25 o 
   3 -10   1      185.99      165.20     11.73 o 
   4 -10   1       96.38       89.91      6.24 o 
   5 -10   1      159.42      145.80     12.99 o 
   6 -10   1      224.60      223.38     15.52 o 
   7 -10   1        3.27        2.89      7.22 o 
   8 -10   1     2648.88     2817.38     87.33 o 
   9 -10   1       28.00       29.95      9.74 o 
  10 -10   1      847.97      914.11     37.17 o 
  -9  -9   1      781.76      794.01     23.89 o 
  -8  -9   1        1.22        1.17      6.50 o 
  -7  -9   1      218.22      215.63     12.05 o 
  -6  -9   1      238.61      246.74     12.48 o 
  -5  -9   1     2005.07     1989.99     45.46 o 
  -4  -9   1      583.42      580.29     26.71 o 
  -3  -9   1      155.65       12.99      4.33 o 
  -2  -9   1       21.06       31.40      6.86 o 
  -1  -9   1     4109.52     4439.22     88.16 o 
   0  -9   1       54.19       73.28      5.45 o 
   1  -9   1      464.66      468.70     14.62 o 
   2  -9   1      777.69      785.48     19.00 o 
   3  -9   1        1.27        2.33      3.55 o 
   4  -9   1      927.58     1114.41     25.38 o 
   5  -9   1       53.16       55.43      5.05 o 
   6  -9   1     1644.34     1663.29     54.13 o 
   7  -9   1      427.13      488.99     23.46 o 
   8  -9   1      198.46      188.38     14.80 o 
   9  -9   1       72.87       60.27     11.19 o 
  10  -9   1        0.37        0.00      9.02 o 
  11  -9   1      783.66      736.55     32.48 o 
 -10  -8   1       59.41       60.65     19.49 o 
  -9  -8   1     1192.15     1197.63     31.05 o 
  -8  -8   1      692.06      671.87     20.75 o 
  -7  -8   1     1991.12     1896.03     43.92 o 
  -6  -8   1      653.51      648.86     19.16 o 
  -5  -8   1     1033.72     1100.67     27.27 o 
  -3  -8   1       97.45       89.82      5.52 o 
  -2  -8   1      158.30      207.44      7.45 o 
  -1  -8   1      106.69       82.64      7.94 o 
   0  -8   1      138.39      143.31      7.58 o 
   1  -8   1     1392.42     1464.59     41.50 o 
   2  -8   1     1050.17     1144.71     25.48 o 
   3  -8   1     1081.27     1145.31     25.34 o 
   4  -8   1      192.04      198.45      7.53 o 
   5  -8   1     7157.73     7277.66    142.09 o 
   6  -8   1     2086.27        9.02      3.61 o 
   7  -8   1     1992.69     2092.74     65.68 o 
   8  -8   1     1155.26     1091.30     39.70 o 
   9  -8   1        4.25        7.58      8.30 o 
  10  -8   1      165.42      181.52     15.88 o 
  11  -8   1     1987.34     2069.28     67.85 o 
 -11  -7   1       41.41       48.38      7.98 o 
 -10  -7   1      869.58      873.50     28.15 o 
  -9  -7   1      761.68      770.01     31.40 o 
  -8  -7   1     1469.69     1478.75     35.48 o 
  -7  -7   1     1881.27     1869.42     42.76 o 
  -6  -7   1        7.52       12.61      5.12 o 
  -5  -7   1     1461.77     1461.69     33.75 o 
  -4  -7   1     1362.29     1411.77     32.24 o 
  -3  -7   1       31.66       37.48      3.29 o 
  -2  -7   1      226.25      204.83      6.94 o 
  -1  -7   1       38.62       44.71      4.15 o 
   0  -7   1       14.04       48.36      6.13 o 
   1  -7   1       26.72       36.79      3.69 o 
   2  -7   1     3417.50     4241.64     83.94 o 
   3  -7   1      858.84      895.55     20.23 o 
   4  -7   1      246.37      316.51      9.26 o 
   5  -7   1      675.31      733.31     21.65 o 
   6  -7   1     3436.74        1.44      2.89 o 
   7  -7   1      417.31      494.04     22.01 o 
   8  -7   1      529.20      592.20     25.62 o 
   9  -7   1      101.46       84.81     11.19 o 
  10  -7   1      249.29      238.90     16.60 o 
  11  -7   1        1.15        2.89      8.30 o 
  12  -7   1        1.72        0.00      9.38 o 
 -11  -6   1       64.26       71.92     12.63 o 
 -10  -6   1      465.76      450.06     18.40 o 
  -9  -6   1      210.27      229.33     11.41 o 
  -8  -6   1      817.35      795.58     21.94 o 
  -7  -6   1      148.76      169.32     21.29 o 
  -6  -6   1       93.99       97.74      8.66 o 
  -5  -6   1       39.39       29.89      4.77 o 
  -4  -6   1       80.44       70.18      5.60 o 
  -3  -6   1      152.97      203.13      5.39 o 
  -2  -6   1     1325.93     1385.40     24.26 o 
  -1  -6   1     2199.85     2378.07     47.71 o 
   0  -6   1      337.12      388.08     10.08 o 
   1  -6   1     5221.53     5156.65    533.92 o 
   2  -6   1      845.39     1055.42     22.81 o 
   3  -6   1      912.17      895.64     19.83 o 
   4  -6   1      140.04      110.07      4.80 o 
   5  -6   1      574.99      561.54     12.91 o 
   6  -6   1     2694.95     2717.06     80.48 o 
   7  -6   1     1520.25     1522.19     49.08 o 
   8  -6   1      482.59      535.18     23.82 o 
   9  -6   1      602.62      596.17     25.26 o 
  10  -6   1     2275.76     2194.87     69.29 o 
  11  -6   1     2006.14     1952.72     63.51 o 
  12  -6   1      155.52      187.66     16.24 o 
 -12  -5   1      289.11      282.57     22.01 o 
 -11  -5   1       61.53       57.81      7.27 o 
 -10  -5   1      706.85      804.79     43.85 o 
  -9  -5   1      103.74       89.14      7.45 o 
  -8  -5   1      359.52      385.91     13.25 o 
  -7  -5   1        3.94        5.49      5.05 o 
  -6  -5   1     1588.71     1694.55     37.82 o 
  -5  -5   1     2777.47     2988.08     62.67 o 
  -4  -5   1      607.65      555.14     14.74 o 
  -3  -5   1      850.95      801.76     14.59 o 
  -2  -5   1        3.20       11.60      4.75 o 
  -1  -5   1       49.49       45.24      4.69 o 
   0  -5   1     1921.07     2065.76     41.47 o 
   1  -5   1      496.26      579.55     25.44 o 
   2  -5   1     9443.30     9690.26    186.79 o 
   3  -5   1      833.40      850.20     18.54 o 
   4  -5   1      604.58      548.54     16.24 o 
   5  -5   1       11.10       11.91      5.05 o 
   6  -5   1     2174.33     2291.94     68.57 o 
   7  -5   1       37.01       37.89      7.22 o 
   8  -5   1       51.79       55.58      8.66 o 
   9  -5   1       53.01       72.54      9.74 o 
  10  -5   1      322.24      257.31     16.96 o 
  11  -5   1        1.06        3.25      7.22 o 
  12  -5   1       32.95       44.39     10.47 o 
 -12  -4   1       35.75       24.18     11.19 o 
 -11  -4   1      207.94      197.40     18.04 o 
 -10  -4   1      407.70      403.59     14.65 o 
  -9  -4   1      335.41      364.68     13.25 o 
  -8  -4   1      882.22      893.48     22.81 o 
  -7  -4   1      933.22      982.53     25.62 o 
  -6  -4   1     1105.23     1012.09     24.03 o 
  -5  -4   1       47.60       87.19      7.22 o 
  -4  -4   1     1390.49     1203.32     26.88 o 
  -3  -4   1     1372.37     1473.67     24.75 o 
  -2  -4   1        6.47       10.56      3.43 o 
  -1  -4   1     3129.24     3420.01     55.68 o 
   0  -4   1        5.60        6.99      3.61 o 
   1  -4   1     4664.54     5131.78     99.52 o 
   2  -4   1       24.86       10.49     12.09 o 
   4  -4   1      961.42      962.10     30.67 o 
   5  -4   1        4.20       14.07      5.05 o 
   6  -4   1       14.92        6.50      4.69 o 
   7  -4   1      769.17      844.10     29.59 o 
   8  -4   1     2468.91     2606.63     77.95 o 
   9  -4   1       52.66       51.24      8.30 o 
  10  -4   1      648.22      645.25     26.34 o 
  11  -4   1      499.81      538.79     24.18 o 
  12  -4   1      377.10      425.65     20.21 o 
 -12  -3   1       93.90       85.17     14.07 o 
 -11  -3   1     1079.80      975.09     39.70 o 
 -10  -3   1      435.41      457.51     14.91 o 
  -9  -3   1     2795.60     2944.69     63.17 o 
  -8  -3   1      179.20      199.31      9.26 o 
  -7  -3   1     1094.36      970.22     18.12 o 
  -6  -3   1      878.81     1000.22     18.29 o 
  -5  -3   1    11773.76    12886.93    207.46 o 
  -4  -3   1     3463.01     3589.66     58.48 o 
  -2  -3   1     2573.95     2755.52     44.85 o 
  -1  -3   1     5935.97     5799.19    207.07 o 
   0  -3   1      637.67      741.76     30.31 o 
   1  -3   1    29998.01    31513.39    607.43 o 
   2  -3   1     2342.40     2470.22     67.48 o 
   3  -3   1     1446.42     1317.21     39.34 o 
   4  -3   1      826.06      872.61     28.15 o 
   5  -3   1      127.80      235.65     11.55 o 
   6  -3   1      862.67      996.75     32.48 o 
   7  -3   1       19.24       13.35      5.41 o 
   8  -3   1       15.16       22.01      6.50 o 
   9  -3   1       36.35       42.58      7.94 o 
  10  -3   1      519.15      504.51     22.01 o 
  11  -3   1      124.07      109.86      8.99 o 
  12  -3   1        0.33        0.00      5.60 o 
 -12  -2   1       20.34       21.65     11.19 o 
 -11  -2   1      110.75      123.78     14.44 o 
 -10  -2   1      101.82       95.55      6.94 o 
  -9  -2   1     2757.88     2861.71     61.23 o 
  -8  -2   1      228.63      236.48      7.19 o 
  -7  -2   1     1179.23     1344.08     24.14 o 
  -6  -2   1      230.56      265.72      6.65 o 
  -5  -2   1       77.79       52.50      3.80 o 
  -4  -2   1     1136.92     1228.12     21.09 o 
  -3  -2   1    19835.19    21053.19    421.69 o 
  -2  -2   1    20193.48    20989.43    337.70 o 
  -1  -2   1     1229.14     1153.61     23.55 o 
   0  -2   1     4515.79     4488.84     92.94 o 
   1  -2   1    15044.84    15785.09    304.41 o 
   2  -2   1      186.16      241.07      9.38 o 
   3  -2   1       18.34       25.26      3.97 o 
   4  -2   1      294.81      346.44     13.35 o 
   5  -2   1     4871.96     5293.47    102.43 o 
   6  -2   1       37.67       37.03      2.89 o 
   7  -2   1     2581.89     2654.41     52.87 o 
   8  -2   1      641.46      740.52     26.34 o 
   9  -2   1     1059.93     1125.40     27.69 o 
  10  -2   1      112.79      116.34      8.22 o 
  11  -2   1     2497.48     2423.05     54.61 o 
  12  -2   1      204.19      174.30     16.96 o 
 -13  -1   1      264.13      217.61     19.85 o 
 -12  -1   1     1167.68     1189.82     47.64 o 
 -11  -1   1      174.26      179.36     16.24 o 
 -10  -1   1      391.93      354.38     20.57 o 
  -9  -1   1      751.02      867.66     17.26 o 
  -8  -1   1     5167.65     5337.57     87.70 o 
  -7  -1   1      705.09      714.21     14.03 o 
  -6  -1   1     3069.60     3212.99     66.28 o 
  -5  -1   1     2750.49     2989.26     49.27 o 
  -4  -1   1       24.38        9.92      2.33 o 
  -3  -1   1     1081.69     1127.28     23.92 o 
  -2  -1   1    26825.26    28419.81    564.93 o 
  -1  -1   1       79.53      106.84      2.42 o 
   0  -1   1    11900.45    12758.50    245.74 o 
   1  -1   1     1980.23     2132.79     57.74 o 
   2  -1   1      180.61      185.80      4.59 o 
   3  -1   1      213.34      187.40      9.74 o 
   4  -1   1    22064.69    24055.79    463.51 o 
   5  -1   1     1174.65     1586.36     31.99 o 
   6  -1   1     4983.30     5628.59    109.33 o 
   7  -1   1       14.38       28.00      2.70 o 
   9  -1   1      137.73      149.91     27.43 o 
  10  -1   1        4.15        0.00      6.32 o 
  11  -1   1        6.91        1.44      7.94 o 
  12  -1   1       68.20       75.42     12.99 o 
 -13   0   1      148.37      127.75     15.52 o 
 -12   0   1      402.67      450.38     25.98 o 
 -11   0   1       32.22       25.98      9.38 o 
 -10   0   1       98.76       93.48      7.11 o 
  -9   0   1      719.79      701.78     14.58 o 
  -8   0   1       86.29       81.42      7.35 o 
  -7   0   1       17.11       14.08      2.34 o 
  -6   0   1       16.79       17.78      2.77 o 
  -5   0   1        0.40        0.62      4.69 o 
  -4   0   1       91.17       89.59      4.06 o 
  -3   0   1      811.48      909.78     18.75 o 
  -2   0   1      976.78     1000.00     29.23 o 
  -1   0   1        1.76        0.00      1.08 o 
   0   0   1     4459.53     3844.55    331.83 o 
   1   0   1     2122.27     2092.44     33.84 o 
   2   0   1      471.20      499.39      8.98 o 
   3   0   1      112.26       80.27      8.81 o 
   4   0   1     6875.34     7812.41    150.56 o 
   5   0   1        8.18        9.29      1.85 o 
   6   0   1     3210.65     3265.30     64.30 o 
   7   0   1        2.02        0.25      1.34 o 
   9   0   1       14.74       15.70      4.59 o 
  10   0   1      304.68      311.80     19.13 o 
  11   0   1      428.83      368.82     22.01 o 
  12   0   1      475.87      517.14     28.51 o 
 -13   1   1      177.66      168.17     16.96 o 
 -12   1   1      672.26      701.91     32.48 o 
 -11   1   1      460.69      519.29     16.95 o 
 -10   1   1       37.13       52.39     11.73 o 
  -9   1   1      777.47      808.59     21.32 o 
  -8   1   1     4370.35     4715.13     92.61 o 
  -7   1   1     1977.93     2031.57     41.18 o 
  -6   1   1     4341.67     4645.40     95.81 o 
  -5   1   1     2434.46     2815.06     55.49 o 
  -4   1   1     4369.66     4742.66     91.86 o 
  -3   1   1     4370.29     4691.57     90.58 o 
  -1   1   1      315.17      408.51     12.27 o 
   0   1   1     9430.78     9162.13    831.65 o 
   1   1   1     7426.69     7824.01    152.07 o 
   2   1   1       79.62      110.99      5.59 o 
   3   1   1     6447.85     6606.67    127.97 o 
   4   1   1     5820.96     6201.34    119.55 o 
   5   1   1     2895.17     3259.09     63.92 o 
   6   1   1        3.56        6.44      3.16 o 
   7   1   1     1054.63     1134.29     24.24 o 
   8   1   1      360.32      363.51     10.33 o 
   9   1   1      101.83      107.54     11.55 o 
  10   1   1      846.75      877.66     36.45 o 
  11   1   1      248.59      234.21     19.49 o 
  12   1   1      333.75      336.34     22.74 o 
 -13   2   1       19.94       23.46     11.19 o 
 -12   2   1      431.01      457.23     25.26 o 
 -11   2   1      623.60      666.96     20.04 o 
 -10   2   1        9.87        1.80      6.13 o 
  -9   2   1     1506.06     1595.45     49.80 o 
  -8   2   1      488.90      529.21     13.18 o 
  -7   2   1       37.44       31.86      6.32 o 
  -6   2   1       53.28       83.00      4.14 o 
  -5   2   1       99.51      108.30      4.32 o 
  -4   2   1     3469.79     3625.03     70.66 o 
  -3   2   1     7967.10     8394.26    162.03 o 
  -2   2   1     8729.58     8829.63    241.07 o 
  -1   2   1      794.02      753.18     15.44 o 
   0   2   1     5492.81     3702.26    102.13 o 
   1   2   1      697.01      690.00     20.93 o 
   2   2   1        4.42        4.90      1.20 o 
   3   2   1      221.03      253.47      6.33 o 
   4   2   1       14.31       23.92      2.09 o 
   5   2   1       80.24       93.98      5.41 o 
   6   2   1        1.37        4.13      2.14 o 
   7   2   1      776.49      886.53     16.85 o 
   8   2   1      337.96      393.59     12.49 o 
   9   2   1     1064.92     1062.50     26.17 o 
  10   2   1       73.84       65.68     11.55 o 
  11   2   1      156.46      152.29     15.52 o 
  12   2   1       24.56       15.16     11.19 o 
 -13   3   1      458.95      455.07     26.34 o 
 -12   3   1      238.75      209.05     11.56 o 
 -11   3   1     1372.82     1291.22     43.67 o 
 -10   3   1      935.49      864.67     31.76 o 
  -9   3   1      148.80      188.02     12.99 o 
  -8   3   1      938.96     1072.89     35.73 o 
  -7   3   1     2063.83     2035.56     41.37 o 
  -6   3   1       15.90       14.99      2.22 o 
  -5   3   1     5614.94     5604.86    108.81 o 
  -4   3   1       90.85       73.32      3.60 o 
  -3   3   1       25.55       10.10      2.53 o 
  -2   3   1      381.04      519.52     11.59 o 
  -1   3   1     4661.56     4718.91     91.35 o 
   0   3   1     1427.79     1342.41     27.18 o 
   1   3   1     1862.15     1799.37    125.29 o 
   2   3   1      226.59      212.77      6.99 o 
   4   3   1      724.60      795.98     18.95 o 
   5   3   1     1985.58     2031.35     34.28 o 
   6   3   1     1801.39     2003.44     34.18 o 
   7   3   1     1044.49      987.16     23.94 o 
   8   3   1        2.72       10.30      4.47 o 
   9   3   1      945.40      924.54     23.82 o 
  10   3   1      215.22      202.45     17.32 o 
  11   3   1      637.85      646.33     31.40 o 
  12   3   1       47.38       31.40     11.91 o 
 -13   4   1      242.83      247.03     18.40 o 
 -12   4   1      581.11      533.02     24.90 o 
 -11   4   1       34.77       39.70      9.02 o 
 -10   4   1       32.45       28.87      7.94 o 
  -9   4   1     1662.47     1630.81     51.97 o 
  -8   4   1      116.58       96.35      9.74 o 
  -7   4   1     2048.57     2242.01     45.28 o 
  -6   4   1      960.40     1042.02     22.24 o 
  -5   4   1     2015.18     2202.32     44.21 o 
  -4   4   1       26.19       14.83      2.33 o 
  -3   4   1        2.35        0.33      1.64 o 
  -2   4   1     3050.92     3121.27     61.36 o 
  -1   4   1       33.87       43.83     21.47 o 
   0   4   1    13590.75    14407.14    281.58 o 
   1   4   1      432.94      466.04     11.44 o 
   2   4   1      368.44      415.26      9.94 o 
   3   4   1     1879.15     2077.33     43.95 o 
   4   4   1      219.35      197.06      8.22 o 
   5   4   1      158.36      202.61      8.22 o 
   6   4   1       19.46       21.64      4.59 o 
   7   4   1     1066.58     1103.19     26.66 o 
   8   4   1       53.64       66.16      6.47 o 
   9   4   1     1528.25     1677.38     39.05 o 
  10   4   1       17.29        9.17      5.54 o 
  11   4   1      512.53      505.23     27.79 o 
 -12   5   1     1409.52     1491.15     51.61 o 
 -11   5   1      561.63      587.51     25.98 o 
 -10   5   1     4892.12     4732.57    137.13 o 
  -9   5   1       20.67       22.01      7.58 o 
  -8   5   1     1670.84     1753.15     55.58 o 
  -7   5   1     1448.06     1469.50     46.91 o 
  -6   5   1     4341.34     4571.06     89.89 o 
  -5   5   1      977.22      925.62     20.24 o 
  -4   5   1      946.67      815.71     18.03 o 
  -3   5   1       47.41       46.95      3.38 o 
  -2   5   1     3394.32     3565.84     98.88 o 
  -1   5   1      162.37      222.05      7.01 o 
   0   5   1     2531.96     2423.45     48.36 o 
   1   5   1      257.09      282.97      9.43 o 
   2   5   1      190.73      240.30      6.02 o 
   3   5   1        6.05        6.86      3.46 o 
   4   5   1       42.08       14.77      9.74 o 
   5   5   1      218.48      225.83      9.70 o 
   6   5   1      646.66      630.14     17.41 o 
   7   5   1      552.99      565.50     16.95 o 
   8   5   1      230.17      229.83     16.96 o 
   9   5   1      543.86      564.25     29.05 o 
  10   5   1      815.98      823.21     23.40 o 
  11   5   1       69.68       50.16     12.27 o 
 -12   6   1        9.65       15.16      9.02 o 
 -11   6   1       22.55       35.01      9.74 o 
 -10   6   1      307.40      269.22     17.68 o 
  -9   6   1      124.43      107.90     11.19 o 
  -8   6   1      272.82      279.32     15.88 o 
  -7   6   1       27.24       18.77      6.50 o 
  -6   6   1       48.38       79.62      4.74 o 
  -5   6   1      246.81      229.16      9.38 o 
  -4   6   1      596.99      717.05     16.75 o 
  -3   6   1     1891.84     1858.36     38.25 o 
  -2   6   1     1444.38     1611.09     33.55 o 
   0   6   1     2393.48     2769.18     55.37 o 
   1   6   1      554.07      592.24     13.97 o 
   2   6   1       25.25       10.69      3.60 o 
   3   6   1      212.75      240.48      9.54 o 
   4   6   1      502.58      534.16     15.36 o 
   5   6   1        6.70        8.87      6.32 o 
   6   6   1       60.84       59.24      6.22 o 
   7   6   1      100.70       94.64      7.45 o 
   8   6   1        5.64        0.42      4.85 o 
   9   6   1      291.57      281.38     12.83 o 
  10   6   1      119.11      110.96     10.47 o 
  11   6   1        2.61        2.53     10.47 o 
 -12   7   1      216.69      216.53     18.40 o 
 -11   7   1      586.17      631.90     28.51 o 
 -10   7   1      188.20      201.37     16.24 o 
  -9   7   1       75.63       75.06     10.83 o 
  -8   7   1     1484.32     1546.73     50.88 o 
  -7   7   1     2713.46     2800.78     84.08 o 
  -5   7   1     2816.18     2985.09     60.28 o 
  -4   7   1     2124.81     2201.21     45.37 o 
  -3   7   1     7131.62     7860.45    152.97 o 
  -2   7   1     3132.92     3395.04     67.87 o 
  -1   7   1    10343.50    11708.53    226.09 o 
   0   7   1     2891.30     3176.10     90.22 o 
   1   7   1     2904.66     3016.90     60.46 o 
   2   7   1        4.93        3.50      2.15 o 
   3   7   1     1604.59     1706.86     29.68 o 
   4   7   1     1561.76     1609.61     36.68 o 
   5   7   1     1104.35     1063.65     26.70 o 
   6   7   1     2296.07     2393.91     52.96 o 
   7   7   1      561.36      577.88     20.93 o 
   8   7   1      665.13      679.03     30.49 o 
   9   7   1     1363.66     1368.78     34.63 o 
  10   7   1      296.58      305.39     24.18 o 
 -12   8   1       50.61       48.72     11.55 o 
 -11   8   1      538.17      602.67     28.51 o 
 -10   8   1        4.65        7.22      7.94 o 
  -9   8   1      537.61      555.75     25.26 o 
  -8   8   1        3.20        0.00      7.22 o 
  -7   8   1     2084.29     2198.11     68.57 o 
  -6   8   1       10.66        8.84      9.92 o 
  -5   8   1      184.51      211.41      8.32 o 
  -4   8   1     2024.81     2038.71     42.70 o 
  -3   8   1        4.88        0.00      3.18 o 
  -2   8   1      508.99      588.14     15.05 o 
  -1   8   1      473.41      549.15     14.42 o 
   0   8   1      146.15      192.16      7.35 o 
   1   8   1       14.06        7.52      2.87 o 
   2   8   1      251.97      236.06      7.79 o 
   4   8   1      237.41      195.41     10.39 o 
   5   8   1        0.33        2.27      5.01 o 
   6   8   1      323.96      285.73     12.66 o 
   7   8   1      301.11      283.90     12.73 o 
   8   8   1       13.49       11.13      6.47 o 
   9   8   1      193.60      185.33     11.56 o 
  10   8   1       23.00       28.21      7.68 o 
 -11   9   1       72.36       62.79     11.91 o 
 -10   9   1      108.78       92.02     12.27 o 
  -9   9   1       58.65       65.68     11.19 o 
  -8   9   1       45.98       36.09      8.66 o 
  -7   9   1     2762.59     3044.01     92.02 o 
  -6   9   1       63.88       72.18      9.74 o 
  -5   9   1      799.03      749.30     18.75 o 
  -4   9   1      131.49      110.40      6.83 o 
  -3   9   1      303.98      317.82     10.57 o 
  -2   9   1      290.36      297.43     10.33 o 
  -1   9   1     3361.82     3324.47     67.37 o 
   0   9   1     2126.55     2300.63     47.71 o 
   1   9   1     6110.98     6035.53    679.17 o 
   2   9   1       48.32       52.78      4.20 o 
   4   9   1     4418.23     4508.53     94.64 o 
   5   9   1     1478.91     1531.26     36.65 o 
   6   9   1      252.46      231.75     12.57 o 
   7   9   1      429.92      417.40     16.02 o 
   8   9   1       11.18       10.99      6.59 o 
   9   9   1      600.30      550.97     19.83 o 
 -11  10   1      409.47      402.02     23.46 o 
 -10  10   1     1450.69     1478.16     52.33 o 
  -9  10   1      139.64      129.56     13.71 o 
  -8  10   1      561.84      573.08     25.98 o 
  -7  10   1      806.98      827.86     32.48 o 
  -6  10   1     1863.75     1913.74     60.99 o 
  -5  10   1       13.61       11.76      4.40 o 
  -4  10   1     1244.17     1360.40     30.83 o 
  -3  10   1     1138.88     1221.58     28.06 o 
  -2  10   1      581.33      614.37     16.33 o 
  -1  10   1      341.64      364.73     11.85 o 
   0  10   1     4193.45     4534.98     90.71 o 
   1  10   1       32.54       21.45      4.40 o 
   2  10   1     2134.77     2202.81     67.12 o 
   3  10   1     1343.00     1317.21     44.03 o 
   4  10   1     1580.99     1698.21     40.09 o 
   5  10   1       31.28       29.05      6.93 o 
   6  10   1       82.89       73.04      8.24 o 
   7  10   1       12.63        2.34      6.59 o 
   8  10   1        1.51        0.00      6.81 o 
 -10  11   1        3.31        0.00      9.38 o 
  -9  11   1        6.99        9.38      9.02 o 
  -8  11   1       34.29       50.88     10.47 o 
  -7  11   1      159.28      135.69     13.35 o 
  -6  11   1        3.45        2.17      7.22 o 
  -5  11   1      247.47      290.06     10.83 o 
  -4  11   1     3637.59     3797.78     77.30 o 
  -3  11   1      397.70      408.18     13.24 o 
  -2  11   1     1434.31     1556.58     34.70 o 
  -1  11   1     1014.29     1124.46     26.54 o 
   0  11   1     1451.10     1615.63     40.06 o 
   1  11   1      786.11      770.84     29.23 o 
   2  11   1      651.09      670.51     26.71 o 
   3  11   1       12.34       11.91      7.94 o 
   4  11   1      387.78      363.41     19.85 o 
   5  11   1      366.14      385.34     15.87 o 
   6  11   1     1027.46     1068.22     29.33 o 
   7  11   1        6.70        9.67     10.29 o 
  -9  12   1      435.80      455.07     25.62 o 
  -8  12   1      327.21      319.74     20.93 o 
  -7  12   1     1127.78     1111.87     41.14 o 
  -6  12   1      802.32      784.55     31.40 o 
  -5  12   1      201.01      234.57     16.60 o 
  -4  12   1     1311.76     1344.14     39.34 o 
  -3  12   1     2707.82     2978.16     62.26 o 
  -2  12   1        5.13        0.38      6.13 o 
  -1  12   1      166.92      200.00      9.69 o 
   0  12   1      907.62      959.45     23.58 o 
   1  12   1      135.86      109.35     11.91 o 
   2  12   1      275.60      334.17     19.13 o 
   3  12   1      257.13      254.42     16.24 o 
   4  12   1       22.19       26.71      9.02 o 
   5  12   1      348.41      348.25     19.85 o 
   6  12   1       31.95       17.83      7.87 o 
  -8  13   1        5.79        6.13      9.38 o 
  -7  13   1      237.59      182.97     16.96 o 
  -6  13   1      131.42       89.50     12.27 o 
  -5  13   1       17.73       28.15      8.66 o 
  -4  13   1      113.92      109.78      8.06 o 
  -3  13   1      224.41      240.40     20.03 o 
  -2  13   1     1117.73     1069.95     26.54 o 
  -1  13   1       50.73       44.32      6.13 o 
   0  13   1       56.29       51.97      9.38 o 
   1  13   1      397.11      449.29     22.37 o 
   2  13   1     1395.51     1333.81     46.19 o 
   3  13   1     1858.63     1948.39     63.15 o 
   4  13   1      785.78      803.68     32.84 o 
   5  13   1      680.40      642.36     29.23 o 
  -7  14   1      929.90      961.38     38.97 o 
  -6  14   1      604.19      553.95     27.43 o 
  -5  14   1      170.95      177.55     16.24 o 
  -4  14   1        4.35        0.79      5.29 o 
  -3  14   1     1185.11     1241.85     44.03 o 
  -2  14   1      155.46      190.46     11.01 o 
  -1  14   1      375.87      365.93     19.13 o 
   0  14   1     1549.32     1508.83     50.88 o 
   1  14   1      673.97      675.20     28.51 o 
   2  14   1      177.80      215.08     17.32 o 
   3  14   1     1653.86     1767.59     59.55 o 
   4  14   1      244.17      279.68     18.77 o 
  -5  15   1      101.16      112.59     13.71 o 
  -4  15   1      282.13      265.97     18.40 o 
  -3  15   1        4.11        4.69      5.61 o 
  -2  15   1      264.32      226.63     16.60 o 
  -1  15   1      215.02      220.50     16.96 o 
   0  15   1      186.32      198.84     16.60 o 
   1  15   1      364.30      396.61     21.65 o 
   2  15   1      542.15      526.52     26.34 o 
  -3 -15   2      912.52      860.34     35.37 o 
  -2 -15   2      546.82      612.05     28.15 o 
  -1 -15   2       89.22       86.61     12.27 o 
   0 -15   2      421.63      395.16     20.93 o 
   1 -15   2      240.90      283.29     17.68 o 
   2 -15   2     1646.57     1650.53     38.27 o 
   3 -15   2      289.31      248.65     18.04 o 
   4 -15   2       10.40        0.00      9.02 o 
   5 -15   2       37.86       31.76     10.47 o 
  -5 -14   2      187.27      141.10     14.80 o 
  -4 -14   2      288.27      302.42     20.21 o 
  -3 -14   2        2.36        5.41      8.30 o 
  -2 -14   2       10.93        0.00      8.30 o 
  -1 -14   2        3.67        0.00      8.30 o 
   0 -14   2      345.66      307.83     18.04 o 
   1 -14   2      134.55      117.77      8.42 o 
   2 -14   2        1.27        4.71      5.34 o 
   3 -14   2      156.22      127.03     13.35 o 
   4 -14   2     2123.52     2158.78     68.93 o 
   5 -14   2      285.80      216.17     17.68 o 
   6 -14   2      553.88      575.60     28.15 o 
  -6 -13   2      385.18      385.42     22.37 o 
  -5 -13   2     1059.34     1079.39     40.42 o 
  -4 -13   2      213.10      194.15     15.52 o 
  -3 -13   2     2781.86     2726.08     83.72 o 
  -2 -13   2      256.74      273.55     16.96 o 
  -1 -13   2      615.50      619.99     25.62 o 
   0 -13   2     1318.47     1305.11     30.74 o 
   1 -13   2     1653.96     1641.72     37.00 o 
   2 -13   2       40.47       37.25      5.85 o 
   3 -13   2      476.35      533.74     15.91 o 
   4 -13   2      700.63      683.87     28.87 o 
   5 -13   2      954.21     1036.08     38.97 o 
   6 -13   2      510.21      455.07     24.18 o 
   7 -13   2     1360.86     1516.05     53.77 o 
   8 -13   2      152.20      152.65     16.60 o 
  -7 -12   2      142.06      135.34     11.30 o 
  -6 -12   2      693.71      688.56     29.23 o 
  -5 -12   2       90.86       86.61     11.91 o 
  -4 -12   2        0.05        0.72      7.94 o 
  -3 -12   2      129.22      112.59     11.91 o 
  -2 -12   2      515.23      566.94     24.18 o 
  -1 -12   2     1132.23     1224.10     41.86 o 
   0 -12   2      167.66      175.60     12.63 o 
   1 -12   2      610.86      605.20     17.10 o 
   2 -12   2       40.52       41.02      5.60 o 
   3 -12   2       19.27       18.35      5.12 o 
   4 -12   2       14.44       28.87      8.30 o 
   5 -12   2      370.83      369.54     19.85 o 
   6 -12   2      100.97      113.68     13.35 o 
   7 -12   2      444.89      440.63     23.10 o 
   8 -12   2       11.03        5.05      8.66 o 
   9 -12   2       99.75       82.64     13.71 o 
  -8 -11   2     1203.14     1280.65     33.61 o 
  -7 -11   2       20.03       25.06      7.71 o 
  -6 -11   2       98.62       75.05      8.67 o 
  -5 -11   2       14.72       17.09      6.24 o 
  -4 -11   2      985.47      939.37     34.64 o 
  -3 -11   2      393.31      454.35     20.93 o 
  -2 -11   2      153.40      183.33     13.35 o 
  -1 -11   2     1303.43     1318.81     29.94 o 
   0 -11   2     1088.17     1147.00     26.66 o 
   1 -11   2      301.14      254.45     10.20 o 
   2 -11   2     1756.40     1810.54     39.41 o 
   3 -11   2      376.71      374.20     19.13 o 
   4 -11   2      395.31      442.37     13.34 o 
   5 -11   2      233.88      223.02     15.52 o 
   6 -11   2     2886.15     2761.08     85.17 o 
   7 -11   2      306.06      297.00     19.49 o 
   8 -11   2      929.22      775.53     32.48 o 
   9 -11   2       25.33       23.82     10.47 o 
  -9 -10   2      472.09      479.59     18.39 o 
  -8 -10   2       15.33       12.04      6.67 o 
  -7 -10   2       10.69       10.09      6.33 o 
  -6 -10   2      131.67      145.53     10.02 o 
  -5 -10   2      306.93      258.83     12.40 o 
  -4 -10   2       48.17       58.46      9.02 o 
  -3 -10   2      512.48      611.33     24.90 o 
  -2 -10   2      191.05      210.09      8.58 o 
  -1 -10   2     1370.02     1435.06     31.63 o 
   0 -10   2      556.68      592.69     15.95 o 
   1 -10   2        8.28        2.34      3.95 o 
   2 -10   2      212.60      197.67     13.35 o 
   3 -10   2       54.36       51.19      5.20 o 
   4 -10   2      269.26      275.43     10.05 o 
   5 -10   2      408.83      439.91     21.65 o 
   6 -10   2       46.55       29.23      9.02 o 
   7 -10   2      241.11      216.89     16.60 o 
   8 -10   2      370.49      375.31     20.93 o 
   9 -10   2      125.60       87.33     12.63 o 
  10 -10   2      109.87      149.04     15.88 o 
 -10  -9   2      514.92      483.41     18.37 o 
  -9  -9   2      192.99      198.77     12.07 o 
  -8  -9   2      370.83      393.13     15.72 o 
  -7  -9   2       16.65       22.55      6.41 o 
  -6  -9   2     1867.29     1923.22     44.21 o 
  -5  -9   2        3.53        4.03      5.27 o 
  -4  -9   2      108.18      106.46     11.91 o 
  -3  -9   2     1585.55     1564.41     49.44 o 
  -2  -9   2       47.91       25.06     12.45 o 
  -1  -9   2     1182.47     1270.11     28.18 o 
   0  -9   2     1907.84     1969.41     41.34 o 
   1  -9   2      327.04      357.15     11.10 o 
   2  -9   2      401.48      322.61     10.38 o 
   3  -9   2      157.17      143.54      6.85 o 
   4  -9   2      353.63      374.72     11.18 o 
   5  -9   2       20.11       26.34      7.94 o 
   6  -9   2       34.05       45.47      8.66 o 
   7  -9   2      680.64      702.99     28.51 o 
   8  -9   2        2.98        7.58      8.30 o 
   9  -9   2      455.02      419.70     22.37 o 
  10  -9   2      325.62      351.50     21.65 o 
  11  -9   2     1427.89     1350.41     49.08 o 
 -10  -8   2       11.42       10.29      6.27 o 
  -9  -8   2      246.26      252.81     12.58 o 
  -8  -8   2     2293.66     2219.63     54.49 o 
  -7  -8   2       46.07       47.50      6.76 o 
  -6  -8   2       14.08       15.03      5.46 o 
  -5  -8   2       15.44       13.78      5.12 o 
  -4  -8   2       25.10       41.86      9.02 o 
  -3  -8   2      151.33      172.63      6.02 o 
  -2  -8   2      559.98      591.06     36.09 o 
  -1  -8   2      155.24      135.97      6.36 o 
   0  -8   2       71.78       69.47      4.85 o 
   1  -8   2       18.09       12.76      3.55 o 
   2  -8   2     3090.06     3478.30     69.65 o 
   3  -8   2        0.44        0.00      2.94 o 
   4  -8   2     1408.35     1620.29     34.46 o 
   5  -8   2      152.82       14.44      5.05 o 
   6  -8   2        8.94        5.05      5.05 o 
   7  -8   2        5.12        0.00      7.22 o 
   8  -8   2      481.67      524.36     24.90 o 
   9  -8   2        0.56        6.13      7.94 o 
  10  -8   2      111.06       97.44     12.63 o 
  11  -8   2      118.29      116.92     14.44 o 
 -11  -7   2     1722.54     1629.74     40.16 o 
 -10  -7   2       91.56       85.57      8.37 o 
  -9  -7   2     1631.81     1634.30     38.95 o 
  -8  -7   2      306.27      311.55     13.05 o 
  -7  -7   2      771.48      791.56     21.62 o 
  -6  -7   2     1305.12     1262.99     30.31 o 
  -5  -7   2     1401.60     1398.62     32.36 o 
  -4  -7   2      139.68      161.27      6.05 o 
  -3  -7   2     2409.27     2466.28     50.95 o 
  -2  -7   2     1211.36     1347.22     28.55 o 
  -1  -7   2     4769.65     4808.35    133.89 o 
   0  -7   2     1212.99     1465.77     31.00 o 
   1  -7   2     1072.54     1078.05     23.59 o 
   2  -7   2      371.63      392.21     10.89 o 
   3  -7   2     2072.27     1946.56     40.14 o 
   4  -7   2       36.75       47.84      3.52 o 
   6  -7   2      588.36      280.76     14.80 o 
   7  -7   2     1288.37     1291.59     43.67 o 
   8  -7   2      119.30      109.35     11.55 o 
   9  -7   2     2730.89     2725.72     83.72 o 
  10  -7   2      718.18      791.05     32.12 o 
  11  -7   2     1522.50     1559.36     53.77 o 
 -11  -6   2      125.87      112.20      9.45 o 
 -10  -6   2      384.41      385.13     14.99 o 
  -9  -6   2       25.42       34.39      6.22 o 
  -8  -6   2      293.84      300.53     20.93 o 
  -7  -6   2       28.49       25.62      4.93 o 
  -6  -6   2     2219.11     2222.66     48.41 o 
  -5  -6   2      205.43      191.44      8.99 o 
  -4  -6   2     1364.68     1317.92     23.17 o 
  -3  -6   2        8.05        9.03      1.79 o 
  -2  -6   2      391.25      409.14      9.05 o 
  -1  -6   2       60.59      113.48      7.58 o 
   0  -6   2     2738.44     2884.14     81.20 o 
   1  -6   2      467.94      407.06     10.82 o 
   2  -6   2     1088.21     1064.53     22.93 o 
   3  -6   2        1.01        2.32      2.18 o 
   4  -6   2      242.52      369.54     11.91 o 
   5  -6   2     2855.16     3297.71     95.63 o 
   6  -6   2      984.28      980.51     34.28 o 
   7  -6   2     1595.27     1746.29     55.21 o 
   8  -6   2      553.71      579.21     24.90 o 
   9  -6   2       14.14       11.55      7.58 o 
  10  -6   2       73.14       83.36     11.55 o 
  11  -6   2      333.37      257.67     18.40 o 
  12  -6   2       46.17       38.61     11.19 o 
 -12  -5   2      485.54      465.17     27.79 o 
 -11  -5   2      727.53      767.85     54.31 o 
 -10  -5   2      357.59      378.01     14.39 o 
  -9  -5   2      115.56      126.63      8.58 o 
  -8  -5   2     3333.98     3656.32     77.28 o 
  -7  -5   2       13.78       14.27      4.16 o 
  -6  -5   2     3430.24     3338.54     69.81 o 
  -5  -5   2     1375.10     1461.79     41.32 o 
  -4  -5   2      125.50      100.58      4.36 o 
  -3  -5   2      114.05      152.87      4.68 o 
  -2  -5   2     6260.57     6297.92    101.67 o 
  -1  -5   2       26.76       58.09     14.44 o 
   0  -5   2     6461.00     6516.75    126.19 o 
   2  -5   2    10550.13    11176.91    216.01 o 
   3  -5   2     2415.56     2857.27     56.61 o 
   4  -5   2     2944.66     3066.97     60.65 o 
   5  -5   2     1805.89     2020.20     60.99 o 
   6  -5   2     8380.96     8617.43    239.26 o 
   7  -5   2       53.27       46.91      7.94 o 
   8  -5   2      771.42      783.11     29.59 o 
   9  -5   2        4.83        0.00      6.86 o 
  10  -5   2      985.30     1069.28     38.61 o 
  11  -5   2       73.70       69.29     11.19 o 
  12  -5   2      460.35      448.85     17.52 o 
 -12  -4   2      537.82      542.04     29.59 o 
 -11  -4   2     1207.10     1234.28     31.14 o 
 -10  -4   2      692.23      718.52     20.44 o 
  -9  -4   2     1761.89     1787.26     40.68 o 
  -8  -4   2       52.78       55.28      6.68 o 
  -7  -4   2     1856.51     1980.63     43.27 o 
  -6  -4   2       21.09       33.99      5.03 o 
  -5  -4   2    14579.68    16004.05    320.25 o 
  -4  -4   2      345.69      281.45      8.89 o 
  -3  -4   2       25.63       16.91      2.56 o 
  -2  -4   2      389.91      397.83     10.83 o 
  -1  -4   2     1399.04     1453.86     29.47 o 
   0  -4   2     5784.55     6615.47    127.97 o 
   1  -4   2      661.60      594.66     13.24 o 
   3  -4   2      481.12      465.53     13.71 o 
   4  -4   2       52.29       41.86      5.77 o 
   5  -4   2     1779.38     1794.29     54.13 o 
   6  -4   2       67.10       81.20      8.30 o 
   7  -4   2     1045.05     1174.66     38.61 o 
   8  -4   2     2046.32     2138.21     65.32 o 
   9  -4   2      170.07      200.29     14.44 o 
  10  -4   2      104.49       78.31     10.47 o 
  11  -4   2       55.29       48.32     13.17 o 
  12  -4   2      243.09      225.81     12.89 o 
 -12  -3   2        0.33        0.00      9.74 o 
 -11  -3   2      642.86      645.97     29.95 o 
 -10  -3   2      209.21      246.34     10.92 o 
  -9  -3   2      887.21      880.11     22.66 o 
  -8  -3   2      404.95      381.16     12.38 o 
  -7  -3   2        3.98        4.57      2.61 o 
  -6  -3   2      244.36      357.55      8.19 o 
  -5  -3   2     4445.90     4676.81     94.75 o 
  -4  -3   2      410.89      493.18     20.93 o 
  -3  -3   2     1238.15     1238.84     25.79 o 
  -2  -3   2     1215.80     1332.70     27.47 o 
  -1  -3   2    23859.78    25156.84    404.59 o 
   0  -3   2    20053.68    21360.45    413.65 o 
   1  -3   2     7909.69     8443.11    163.95 o 
   3  -3   2     2887.78     3067.11     86.61 o 
   4  -3   2      287.12      443.52     16.60 o 
   5  -3   2     6200.57     6746.99    186.94 o 
   6  -3   2     2136.99     2359.07     69.29 o 
   7  -3   2     1119.32     1142.54     37.17 o 
   8  -3   2     1376.21     1348.60     43.31 o 
   9  -3   2     2533.52     2621.42     78.31 o 
  10  -3   2      289.53      285.88     12.28 o 
  11  -3   2     1008.77     1020.80     27.49 o 
  12  -3   2      149.78       96.72     14.44 o 
 -13  -2   2     1000.05      993.50     42.22 o 
 -12  -2   2      682.91      655.00     32.12 o 
 -11  -2   2     1312.75     1321.90     49.44 o 
 -10  -2   2     1141.53     1203.58     29.08 o 
  -9  -2   2      178.51      189.86     10.10 o 
  -8  -2   2     1023.14     1022.82     19.34 o 
  -7  -2   2     4430.69     4556.01     74.90 o 
  -6  -2   2       68.65      111.19      4.47 o 
  -5  -2   2     1895.49     1646.93    255.50 o 
  -4  -2   2    14176.43    14635.63    422.41 o 
  -3  -2   2      210.74      302.80      6.25 o 
  -2  -2   2       11.77       20.56      1.64 o 
  -1  -2   2    20871.85    20658.56   1101.01 o 
   0  -2   2      365.86      373.56      8.55 o 
   1  -2   2     1414.33     1770.11     48.36 o 
   2  -2   2        5.56        6.46      2.89 o 
   3  -2   2      136.32      193.07      9.02 o 
   4  -2   2     1755.78     1842.65     53.77 o 
   5  -2   2      954.76     1190.46     24.40 o 
   6  -2   2     2159.01     2326.20     46.37 o 
   7  -2   2        0.94        1.08      5.05 o 
   8  -2   2       60.91       60.90      5.85 o 
   9  -2   2      172.51      161.55     11.37 o 
  10  -2   2      419.40      418.32     14.85 o 
  11  -2   2       82.76       69.59     12.09 o 
  12  -2   2       24.33       22.74     10.10 o 
 -13  -1   2        2.58        0.00      9.38 o 
 -12  -1   2       42.54       43.67     11.19 o 
 -11  -1   2       70.36       69.65     11.19 o 
 -10  -1   2       34.44       39.34      9.02 o 
  -9  -1   2     2174.50     2246.33     39.07 o 
  -8  -1   2       25.59       38.37     10.32 o 
  -7  -1   2      396.65      388.73      9.10 o 
  -6  -1   2       12.05        3.47      3.35 o 
  -5  -1   2     7973.03     8435.14    135.83 o 
  -4  -1   2      417.86      463.37     15.16 o 
  -3  -1   2       42.92       38.97      3.61 o 
  -2  -1   2       93.61       60.29      2.93 o 
  -1  -1   2     2820.02     2911.49     57.98 o 
   0  -1   2     2745.43     2856.11    110.97 o 
   1  -1   2     7836.72     8459.40    164.45 o 
   2  -1   2     1721.51     1681.98     33.16 o 
   3  -1   2      845.44      859.03     17.70 o 
   4  -1   2     8964.55    10345.23    199.17 o 
   5  -1   2      452.26      474.03      9.63 o 
   6  -1   2     1438.19     1364.52     23.99 o 
   7  -1   2      359.66      339.31     11.04 o 
   8  -1   2      296.16      366.53     12.38 o 
   9  -1   2     2174.92     2269.18     50.29 o 
  10  -1   2      906.49      889.61     23.56 o 
  11  -1   2     1096.06     1112.23     44.75 o 
  12  -1   2      833.84      917.35     39.70 o 
 -13   0   2        2.31        0.00      9.74 o 
 -12   0   2     1783.37     1718.87     61.71 o 
 -11   0   2      126.36       90.22     12.27 o 
 -10   0   2     2247.28     2247.81     49.78 o 
  -9   0   2     3292.55     3399.22     57.36 o 
  -8   0   2     5774.84     5984.43     97.93 o 
  -6   0   2     6516.86     7017.43    136.01 o 
  -5   0   2     3115.54     3480.72     83.36 o 
  -4   0   2    27230.58    28822.32    785.99 o 
  -3   0   2     1385.30     1471.30     41.50 o 
  -2   0   2     5445.36     5801.49    158.43 o 
  -1   0   2     2857.33     2843.09     55.37 o 
   0   0   2    14447.10    14916.53    239.80 o 
   1   0   2      683.07      791.36     13.45 o 
   2   0   2     2352.07     2486.64     40.42 o 
   3   0   2     1256.30     1372.29     27.56 o 
   4   0   2     2301.29     2546.46     42.11 o 
   5   0   2        1.45        0.00      2.49 o 
   6   0   2       56.69       30.98      2.75 o 
   7   0   2       10.89       15.03      5.13 o 
   8   0   2      885.19      922.05     29.95 o 
   9   0   2       11.30        0.72      4.33 o 
  10   0   2      131.74       99.96     12.27 o 
  11   0   2      217.53      205.34     17.32 o 
  12   0   2      265.83      310.72     21.65 o 
 -13   1   2       20.86       11.19     10.47 o 
 -12   1   2        2.71        4.33      8.30 o 
 -11   1   2      942.09      889.68     24.15 o 
 -10   1   2       74.64       81.33      6.93 o 
  -9   1   2     2129.07     2067.52    169.79 o 
  -8   1   2      103.37       84.45      7.94 o 
  -7   1   2      354.45      382.06     10.28 o 
  -6   1   2      110.20       88.75      4.59 o 
  -5   1   2      951.87     1004.06     29.23 o 
  -4   1   2      148.36      208.46      6.06 o 
  -3   1   2      273.81      237.46      8.66 o 
  -2   1   2     1560.04     1719.59     47.64 o 
  -1   1   2     3360.10     3336.69     90.94 o 
   0   1   2      891.69      939.78     16.14 o 
   1   1   2    13520.87    13920.01    224.96 o 
   2   1   2     5723.45     5933.19     95.71 o 
   3   1   2       33.18       39.68      2.67 o 
   4   1   2     9998.33    10419.54    489.80 o 
   5   1   2     1857.19     2161.43     36.41 o 
   6   1   2     7906.67     7127.53   1095.09 o 
   7   1   2      173.65      177.92     14.98 o 
   8   1   2      392.67      466.98     12.12 o 
   9   1   2      526.09      578.85     27.07 o 
  10   1   2      770.10      720.68     31.76 o 
  11   1   2      247.02      245.76     18.77 o 
  12   1   2      349.62      286.54     21.29 o 
 -13   2   2      272.82      275.71     21.29 o 
 -12   2   2      189.89      194.20     20.75 o 
 -11   2   2     2890.69     2985.19     88.78 o 
 -10   2   2        3.69        0.00      5.77 o 
  -9   2   2     1562.11     1600.50     50.16 o 
  -8   2   2      938.17      996.05     22.09 o 
  -7   2   2     2990.27     3038.90     60.69 o 
  -6   2   2     1510.80     1556.86     32.10 o 
  -5   2   2     2566.54     2771.55     79.03 o 
  -4   2   2    13411.23    14538.86    281.08 o 
  -3   2   2       31.41       22.01      2.89 o 
  -2   2   2     5291.51     5415.71    147.24 o 
  -1   2   2    25611.94    26441.60    721.40 o 
   0   2   2     2558.14     2903.63     85.53 o 
   1   2   2     1601.32     1640.61     27.16 o 
   2   2   2     2055.14     2265.68     44.52 o 
   3   2   2     2948.32     2893.89     56.51 o 
   4   2   2       21.88        2.17      2.17 o 
   5   2   2     3991.18     4188.76     81.65 o 
   6   2   2      355.75      380.27     10.02 o 
   7   2   2     1644.69     1654.64     34.18 o 
   8   2   2      275.96      297.35     11.00 o 
   9   2   2     2614.43     2557.19     83.72 o 
  10   2   2      692.54      627.93     29.95 o 
  11   2   2      994.55      892.81     38.97 o 
  12   2   2       19.48       14.44     10.47 o 
 -13   3   2       98.36       90.58     13.35 o 
 -12   3   2      666.81      701.55     28.87 o 
 -11   3   2       90.14       57.02      9.38 o 
 -10   3   2        2.28        2.53      5.77 o 
  -9   3   2     2300.86     2215.07     67.12 o 
  -8   3   2      961.02     1003.03     22.30 o 
  -7   3   2     1180.02     1226.80     26.30 o 
  -6   3   2     3435.70     3865.33     76.13 o 
  -5   3   2     1794.17     2085.44     42.07 o 
  -4   3   2     3146.89     3480.81     68.38 o 
  -2   3   2    10830.08    11723.15    321.54 o 
  -1   3   2     2694.31     2896.41     80.12 o 
   0   3   2     4921.02     3785.98    104.29 o 
   2   3   2      440.40      453.90     48.54 o 
   3   3   2        5.27       10.37      2.36 o 
   4   3   2      528.67      635.48     12.76 o 
   5   3   2       30.96       55.42      4.13 o 
   6   3   2      514.44      508.44     10.72 o 
   7   3   2      542.65      591.12     21.65 o 
   8   3   2      374.21      367.28     12.91 o 
   9   3   2      270.14      226.25     12.63 o 
  10   3   2       19.59       17.32      9.74 o 
  11   3   2      712.39      701.19     34.28 o 
 -13   4   2      277.30      240.35     17.68 o 
 -12   4   2     1505.54     1447.49     49.44 o 
 -11   4   2      471.68      483.94     22.74 o 
 -10   4   2      225.42      281.85     16.60 o 
  -9   4   2       14.11       32.48      7.58 o 
  -8   4   2      222.43      208.23     13.35 o 
  -7   4   2     2097.57     2096.62     43.01 o 
  -6   4   2      629.13      595.66     14.21 o 
  -5   4   2     2633.00     3157.10     62.74 o 
  -2   4   2     1515.55     1548.57     31.64 o 
  -1   4   2      102.71      166.89      5.99 o 
   0   4   2      329.36      313.24     12.27 o 
   1   4   2       41.75       47.64      6.13 o 
   2   4   2      695.62      675.77     16.68 o 
   3   4   2     4452.71     4922.42     99.87 o 
   4   4   2     1348.32     1330.58     30.03 o 
   5   4   2      384.34      433.15     12.89 o 
   6   4   2      567.95      529.48     20.75 o 
   7   4   2     1451.48     1537.11     35.55 o 
   8   4   2       92.30       81.09      6.93 o 
   9   4   2       15.53        5.40      5.01 o 
  10   4   2      392.69      339.95     22.01 o 
  11   4   2      141.12      105.74     14.80 o 
 -13   5   2        0.59        0.00      8.30 o 
 -12   5   2       32.65       56.66     10.83 o 
 -11   5   2       16.05       24.90      8.66 o 
 -10   5   2      135.81      110.07     11.55 o 
  -9   5   2      101.51       85.89     10.10 o 
  -8   5   2      930.20      940.45     33.56 o 
  -7   5   2      739.91      746.42     29.05 o 
  -6   5   2      213.13      244.83      7.61 o 
  -5   5   2      772.26      814.86     24.54 o 
  -4   5   2        1.83        9.18      2.60 o 
  -3   5   2      786.75      804.17     17.96 o 
  -2   5   2      574.41      610.61     19.85 o 
  -1   5   2      482.56      608.08     14.16 o 
   0   5   2     1086.36     1344.95     28.06 o 
   1   5   2        5.06        0.72      1.22 o 
   2   5   2      292.06      361.84      8.08 o 
   3   5   2        2.54       13.69      3.90 o 
   4   5   2       73.93       74.09      5.64 o 
   5   5   2       17.06        6.88      3.99 o 
   6   5   2       48.15       33.06      5.95 o 
   7   5   2      125.55      126.19      8.15 o 
   8   5   2      521.00      487.48     19.13 o 
   9   5   2     4145.24     4114.68     87.61 o 
  10   5   2      254.88      244.19     12.15 o 
  11   5   2       17.71        7.58     10.83 o 
 -12   6   2      375.17      358.71     21.29 o 
 -11   6   2        3.57        0.00      7.58 o 
 -10   6   2     1138.66     1122.33     40.06 o 
  -9   6   2       11.37       23.10      7.58 o 
  -8   6   2       20.65       17.68      6.86 o 
  -7   6   2      966.39      982.32     22.18 o 
  -6   6   2     1820.79     1932.32     40.20 o 
  -5   6   2      241.13      218.15      7.63 o 
  -4   6   2      329.77      278.64      8.58 o 
  -3   6   2     1068.79     1165.55     25.37 o 
  -2   6   2     1971.37     1884.54     38.91 o 
  -1   6   2     1751.69     1779.86     52.33 o 
   0   6   2     5445.39     5485.48    107.30 o 
   1   6   2       32.45       33.23      3.20 o 
   2   6   2      632.28      795.37     15.14 o 
   3   6   2       40.28       14.30      4.07 o 
   4   6   2      345.45      347.25     12.48 o 
   5   6   2      149.52      129.17      8.15 o 
   6   6   2       54.60       48.67      5.98 o 
   7   6   2      178.82      176.62     18.95 o 
   8   6   2      434.89      447.69     15.25 o 
   9   6   2       34.94       31.31      6.59 o 
  10   6   2      291.97      291.54     13.59 o 
 -12   7   2       37.52       45.47     10.47 o 
 -11   7   2      179.33      163.48     15.52 o 
 -10   7   2      177.20      128.83     12.99 o 
  -9   7   2      659.41      736.91     29.95 o 
  -8   7   2      740.91      715.98     28.87 o 
  -7   7   2      150.64       54.49      7.58 o 
  -6   7   2       37.06       33.20      4.69 o 
  -5   7   2     1396.04     1340.35     29.15 o 
  -4   7   2      148.00      154.26     14.80 o 
  -3   7   2     1260.16     1291.70     28.06 o 
  -2   7   2        0.09        1.66      2.93 o 
  -1   7   2     4944.12     5721.10    112.15 o 
   0   7   2      892.99     1038.25     33.56 o 
   1   7   2        6.15        7.19      2.73 o 
   2   7   2      259.13      342.44     10.00 o 
   3   7   2      648.23      700.74     19.42 o 
   4   7   2     1496.01     1427.18     33.47 o 
   5   7   2        9.40       15.53      5.27 o 
   6   7   2       73.10       84.83      7.70 o 
   7   7   2        9.69        5.46      5.67 o 
   8   7   2      485.79      459.61     16.30 o 
   9   7   2      107.15      105.61      9.28 o 
  10   7   2      153.31      125.19     10.13 o 
 -12   8   2      439.90      476.00     24.90 o 
 -11   8   2      262.89      284.37     19.85 o 
 -10   8   2      202.42      230.60     16.60 o 
  -9   8   2     2027.95     2060.26     66.40 o 
  -8   8   2      408.03      422.59     21.65 o 
  -7   8   2     3579.03     3607.71    106.46 o 
  -6   8   2      537.89      574.51     15.08 o 
  -5   8   2      314.42      332.65     10.57 o 
  -4   8   2       67.25      113.24      6.62 o 
  -3   8   2     5795.28     6159.62    121.08 o 
  -2   8   2     1039.25     1132.78     31.58 o 
  -1   8   2     5212.30     5441.17    107.18 o 
   0   8   2      803.35      765.58     18.47 o 
   1   8   2     3324.21     3124.94    470.59 o 
   3   8   2      780.67      806.20     32.48 o 
   4   8   2     4103.72     4263.29     89.53 o 
   5   8   2      584.71      552.33     17.52 o 
   6   8   2      294.29      295.29     12.57 o 
   7   8   2     1254.07     1222.22     31.60 o 
   8   8   2      687.00      664.00     21.01 o 
   9   8   2      888.84      942.58     26.87 o 
 -11   9   2      278.27      274.63     19.13 o 
 -10   9   2      440.34      425.48     22.74 o 
  -9   9   2       51.03       51.24     10.10 o 
  -8   9   2        1.38        3.97      7.22 o 
  -7   9   2      635.67      667.27     28.15 o 
  -6   9   2     2625.14     2932.08     60.40 o 
  -5   9   2     1262.03     1381.77     30.91 o 
  -4   9   2        3.02        1.97      3.80 o 
  -3   9   2       20.29       19.52      4.33 o 
  -2   9   2     2080.80     2282.69     47.72 o 
  -1   9   2       88.13      122.26      6.88 o 
   0   9   2      177.69      167.79      7.60 o 
   1   9   2       59.61       49.08     10.65 o 
   2   9   2       23.42        2.53      3.61 o 
   3   9   2      105.12       71.72     21.29 o 
   4   9   2       40.50       40.82     11.73 o 
   5   9   2      493.44      505.57     17.24 o 
   6   9   2      120.83      105.69     10.10 o 
   7   9   2      145.02      142.07     14.25 o 
   8   9   2      305.36      267.24     18.77 o 
   9   9   2        0.34        0.00      6.67 o 
 -11  10   2      190.39      206.06     18.40 o 
 -10  10   2        6.67        0.00      9.38 o 
  -9  10   2       59.78       48.00     10.10 o 
  -8  10   2        5.09       15.16      7.94 o 
  -7  10   2     2205.26     2203.53     69.65 o 
  -6  10   2      886.81      912.66     34.28 o 
  -5  10   2       33.05       39.18      8.30 o 
  -4  10   2     1373.80     1454.21     32.75 o 
  -3  10   2     1331.54     1361.30     32.48 o 
  -2  10   2      471.29      475.33     14.16 o 
  -1  10   2     1135.82     1210.21     33.38 o 
   0  10   2      258.55      288.34     15.34 o 
   1  10   2      860.88      821.89     21.29 o 
   2  10   2      273.12      271.38     16.24 o 
   3  10   2      820.96      926.02     33.56 o 
   4  10   2     3206.24     3282.54     71.54 o 
   5  10   2     1744.32     1728.32     41.70 o 
   6  10   2      718.83      703.56     22.08 o 
   7  10   2       44.39       52.73      8.13 o 
   8  10   2      598.02      639.49     41.50 o 
 -10  11   2      261.03      308.19     20.93 o 
  -9  11   2      213.00      222.66     16.96 o 
  -8  11   2     1422.11     1433.41     50.52 o 
  -7  11   2     1146.61     1210.39     43.31 o 
  -6  11   2      729.46      748.10     30.67 o 
  -5  11   2      217.48      260.49     10.83 o 
  -4  11   2      423.82      433.07     13.75 o 
  -3  11   2      109.15      116.64      7.50 o 
  -2  11   2      318.02      296.77     11.23 o 
  -1  11   2     3046.77     3214.69     69.83 o 
   0  11   2        0.59        0.00      4.07 o 
   1  11   2      120.19      124.50     12.27 o 
   2  11   2      219.85      214.00     15.52 o 
   3  11   2       44.23       51.61      9.38 o 
   4  11   2        1.62        0.72      7.22 o 
   5  11   2        3.89        0.00      6.21 o 
   6  11   2       97.53       86.62      9.54 o 
   7  11   2        7.45        0.94      7.05 o 
  -9  12   2        7.73        0.00      9.02 o 
  -8  12   2      239.38      243.95     17.68 o 
  -7  12   2        3.15        1.08      8.66 o 
  -6  12   2     1040.31     1025.26     38.25 o 
  -5  12   2       10.04       12.27      4.93 o 
  -4  12   2      157.20      157.21     13.17 o 
  -3  12   2     1040.83     1079.59     26.40 o 
  -2  12   2      557.31      597.92     32.12 o 
  -1  12   2       58.01       60.63      6.36 o 
   0  12   2     1005.35     1038.25     36.45 o 
   1  12   2        2.35        5.41      7.58 o 
   2  12   2      403.74      395.88     20.57 o 
   3  12   2       24.34       18.40      7.94 o 
   4  12   2      398.89      415.01     22.01 o 
   5  12   2       43.88       37.17     10.10 o 
   6  12   2       16.22       12.18      7.38 o 
  -8  13   2        1.30        0.00      8.30 o 
  -7  13   2      405.31      414.29     23.46 o 
  -6  13   2        1.21        0.00      8.30 o 
  -5  13   2       29.58       28.15      9.02 o 
  -4  13   2        8.81        7.58      7.58 o 
  -3  13   2      434.38      443.55     15.88 o 
  -2  13   2      476.42      499.82     15.82 o 
  -1  13   2        2.00        0.00      7.22 o 
   0  13   2       23.00       36.45      9.38 o 
   1  13   2      843.05      941.89     35.37 o 
   2  13   2     1582.79     1577.40     53.41 o 
   3  13   2      322.94      306.39     18.77 o 
   4  13   2       19.95       25.62      9.02 o 
   5  13   2      266.63      303.14     19.49 o 
  -7  14   2      891.84      998.91     39.34 o 
  -6  14   2       51.67       76.15     12.27 o 
  -5  14   2      203.47      233.13     17.68 o 
  -4  14   2      243.60      226.89     11.15 o 
  -3  14   2       26.94       28.83      6.11 o 
  -2  14   2      127.16      151.39      9.43 o 
  -1  14   2      330.31      341.75     19.13 o 
   0  14   2       19.34        8.30      8.66 o 
   1  14   2      167.87      171.06     15.52 o 
   2  14   2       29.67       19.13      9.74 o 
   3  14   2      858.86      821.00     34.28 o 
  -5  15   2      479.64      464.09     24.90 o 
  -4  15   2      537.63      572.35     26.71 o 
  -3  15   2        2.24        0.00      5.61 o 
  -2  15   2      257.90      279.68     18.04 o 
  -1  15   2      196.96      184.77     15.88 o 
   0  15   2      654.72      705.88     29.95 o 
   1  15   2       97.19       72.54     11.55 o 
  -3 -15   3      461.83      524.72     26.34 o 
  -2 -15   3      422.85      477.80     24.54 o 
  -1 -15   3       28.09       18.77      8.66 o 
   0 -15   3     1159.20     1304.58     45.47 o 
   1 -15   3       68.11       59.18     10.47 o 
   2 -15   3      815.32      877.27     27.79 o 
   3 -15   3      358.29      333.45     20.21 o 
   4 -15   3      439.43      494.77     25.26 o 
  -5 -14   3      524.94      507.03     25.98 o 
  -4 -14   3      317.69      307.47     19.49 o 
  -3 -14   3      617.17      640.56     28.51 o 
  -2 -14   3       15.92       10.83      8.66 o 
  -1 -14   3      535.21      553.59     24.90 o 
   0 -14   3      253.51      267.41     16.24 o 
   1 -14   3     1569.08     1615.48     37.13 o 
   2 -14   3      577.40      536.60     20.93 o 
   3 -14   3     1264.56     1271.02     44.75 o 
   4 -14   3      332.31      297.73     19.49 o 
   5 -14   3      792.83      781.30     33.20 o 
   6 -14   3      190.46      146.88     15.88 o 
  -6 -13   3       28.63       31.04     10.47 o 
  -5 -13   3      564.80      540.24     25.62 o 
  -4 -13   3      269.25      194.51     16.24 o 
  -3 -13   3     1784.40     1832.90     59.55 o 
  -2 -13   3      423.31      406.71     20.93 o 
  -1 -13   3      844.13      845.90     32.12 o 
   0 -13   3       79.65       78.03      7.01 o 
   1 -13   3        3.13        0.00      4.72 o 
   2 -13   3       81.28       76.37      6.76 o 
   3 -13   3       79.01       78.88      6.83 o 
   4 -13   3       37.29       24.18      9.38 o 
   5 -13   3      463.08      453.26     23.82 o 
   6 -13   3       32.14       28.51      9.74 o 
   7 -13   3      391.07      358.71     21.65 o 
  -7 -12   3      379.35      371.79     16.18 o 
  -6 -12   3      182.95      213.64     16.96 o 
  -5 -12   3     2750.98     2760.36     85.17 o 
  -4 -12   3     2182.79     2174.30     68.57 o 
  -3 -12   3      227.56      219.41     15.16 o 
  -2 -12   3      526.59      557.92     24.54 o 
  -1 -12   3       68.55       83.44      6.88 o 
   0 -12   3     1431.05     1464.06     33.30 o 
   1 -12   3      334.77      352.24     12.36 o 
   2 -12   3       49.88       62.64      6.22 o 
   3 -12   3      105.92       80.16      6.58 o 
   4 -12   3      111.92      130.28     13.35 o 
   5 -12   3      317.43      307.83     18.40 o 
   6 -12   3      682.55      695.41     30.31 o 
   7 -12   3      817.62      791.41     33.56 o 
   8 -12   3      392.26      389.75     23.10 o 
  -8 -11   3        2.57        0.00      6.67 o 
  -7 -11   3      511.66      456.10     17.21 o 
  -6 -11   3        4.56        1.16      6.47 o 
  -5 -11   3       83.01       88.42     11.55 o 
  -4 -11   3      141.29      125.59     11.91 o 
  -3 -11   3      461.84      453.26     20.93 o 
  -2 -11   3      113.99      111.15     11.19 o 
  -1 -11   3      677.19      688.82     19.85 o 
   0 -11   3      640.42      681.37     25.08 o 
   1 -11   3      638.02      626.89     17.09 o 
   2 -11   3      121.85       96.94      6.67 o 
   3 -11   3       87.90      105.70      6.93 o 
   4 -11   3      144.48      124.86     12.27 o 
   5 -11   3      490.23      469.50     22.37 o 
   6 -11   3      179.28      153.01     14.44 o 
   7 -11   3       31.68        5.41      7.94 o 
   8 -11   3       47.52       48.36     10.47 o 
   9 -11   3       30.56       32.48     10.83 o 
  -9 -10   3      236.38      232.34     14.44 o 
  -8 -10   3      621.32      603.88     19.83 o 
  -7 -10   3      190.13      163.98     10.43 o 
  -6 -10   3      340.40      393.20     15.05 o 
  -5 -10   3       47.51       43.86      6.59 o 
  -4 -10   3      160.48      143.63     11.91 o 
  -3 -10   3     1116.61     1215.80     40.78 o 
  -2 -10   3      272.49      269.40      9.96 o 
  -1 -10   3       25.18       21.44      4.42 o 
   0 -10   3      762.09      799.92     19.65 o 
   1 -10   3        3.08        4.55      3.95 o 
   2 -10   3      730.45      764.08     23.64 o 
   3 -10   3       28.74       34.53      6.86 o 
   4 -10   3      735.11      820.89     19.99 o 
   5 -10   3      406.84      500.18     22.74 o 
   6 -10   3     1761.41     1886.68     61.35 o 
   7 -10   3        6.37       10.47      7.94 o 
   8 -10   3      402.73      426.92     23.10 o 
   9 -10   3      162.89      161.67     15.52 o 
  10 -10   3      340.94      289.79     20.93 o 
 -10  -9   3        5.29        0.00      6.68 o 
  -9  -9   3      224.35      206.17     22.01 o 
  -8  -9   3        0.85        2.78      6.06 o 
  -7  -9   3       16.84       16.58      5.98 o 
  -6  -9   3        0.89        6.10      5.54 o 
  -5  -9   3      522.15      519.61     16.49 o 
  -4  -9   3     2775.33     2814.49     88.05 o 
  -3  -9   3      344.61      369.54     17.68 o 
  -2  -9   3      199.63      234.93      8.73 o 
  -1  -9   3     1167.83     1136.58     25.64 o 
   0  -9   3     1635.65     1731.63     37.00 o 
   1  -9   3      138.82      168.35      7.75 o 
   2  -9   3      945.43     1031.90     23.69 o 
   3  -9   3      101.34      103.89      6.33 o 
   4  -9   3        6.40        7.32      3.39 o 
   5  -9   3        3.41        0.00      6.50 o 
   6  -9   3     3109.65     3004.68     90.58 o 
   7  -9   3        1.31        0.00      6.50 o 
   8  -9   3      558.76      564.41     25.62 o 
   9  -9   3        1.04        0.00      8.30 o 
  10  -9   3      418.88      383.25     22.01 o 
 -10  -8   3      178.57      203.02     11.96 o 
  -9  -8   3      466.72      526.21     18.03 o 
  -8  -8   3      362.64      368.44     14.59 o 
  -7  -8   3     1036.00     1032.25     26.62 o 
  -6  -8   3       64.13       52.92     12.63 o 
  -5  -8   3     2228.03     2215.28     48.69 o 
  -3  -8   3     4882.43     5103.65    100.39 o 
  -2  -8   3       16.47       18.23     15.88 o 
  -1  -8   3     1164.25     1131.75     25.00 o 
   0  -8   3        5.12        7.94      5.05 o 
   1  -8   3     3134.01     3012.65     60.85 o 
   2  -8   3     1049.07     1158.21     29.23 o 
   3  -8   3     2191.23     2216.96     45.88 o 
   4  -8   3      885.30      920.64     20.95 o 
   5  -8   3      927.38        0.00      2.53 o 
   6  -8   3      111.79      100.69     10.47 o 
   7  -8   3     1336.88     1420.78     48.00 o 
   8  -8   3     2819.23     2883.78     88.05 o 
   9  -8   3      203.99      204.62     15.88 o 
  10  -8   3      289.85      273.91     19.49 o 
  11  -8   3       59.08       78.31     12.27 o 
 -11  -7   3        0.61        0.18      5.98 o 
 -10  -7   3        8.51        7.49      6.15 o 
  -9  -7   3       24.33       22.97      5.96 o 
  -8  -7   3      125.49      142.91      9.03 o 
  -7  -7   3      222.43      217.17     10.89 o 
  -6  -7   3       38.93       49.46      5.99 o 
  -5  -7   3      279.03      301.63     11.19 o 
  -4  -7   3       45.02       55.47      3.63 o 
  -3  -7   3     1792.51     1990.11     34.15 o 
  -2  -7   3      711.76      795.40     33.92 o 
  -1  -7   3     1106.61      779.50     24.90 o 
   0  -7   3        1.61        0.54      2.81 o 
   1  -7   3     2071.93     2424.67     49.24 o 
   2  -7   3      115.66      127.90      6.06 o 
   3  -7   3      433.80      457.51     11.88 o 
   4  -7   3       99.67      110.53      9.38 o 
   5  -7   3     2233.63        0.00      2.17 o 
   6  -7   3     1328.63     1342.11     44.75 o 
   7  -7   3      173.36      191.63     14.07 o 
   8  -7   3       92.04       88.05     11.55 o 
   9  -7   3      830.32      858.53     33.20 o 
  10  -7   3       23.46       11.55      8.66 o 
  11  -7   3      571.71      561.53     27.07 o 
 -11  -6   3      483.00      454.53     25.44 o 
 -10  -6   3     1794.40     1759.01     41.33 o 
  -9  -6   3       54.73       43.43      6.41 o 
  -8  -6   3     1157.96     1286.24     31.20 o 
  -7  -6   3      708.06      735.36     19.86 o 
  -6  -6   3     2076.51     2251.38     50.70 o 
  -5  -6   3     2459.53     2580.13     43.40 o 
  -4  -6   3     5591.79     6114.94     99.36 o 
  -3  -6   3     4027.27     4356.33     87.85 o 
  -2  -6   3     3974.59     3938.77     77.57 o 
  -1  -6   3     2495.62     2324.60    364.85 o 
   0  -6   3     8251.98     7952.36    431.61 o 
   1  -6   3    19559.95    22103.88    429.93 o 
   2  -6   3     6450.56     6686.34    129.87 o 
   3  -6   3     2485.61     2558.54     51.36 o 
   5  -6   3      865.52      907.61     31.76 o 
   6  -6   3     5211.13     5388.28    153.01 o 
   7  -6   3     1487.41     1453.98     47.64 o 
   8  -6   3        9.26        7.22      7.22 o 
   9  -6   3        3.97        0.00      7.58 o 
  10  -6   3     1016.48     1071.45     38.97 o 
  11  -6   3        8.42       11.19      9.38 o 
 -12  -5   3      208.17      181.16     18.04 o 
 -11  -5   3      172.51      172.06     10.40 o 
 -10  -5   3       82.13       63.63      7.19 o 
  -9  -5   3      202.12      202.19     10.57 o 
  -8  -5   3       30.66       39.94      5.80 o 
  -7  -5   3        8.14        7.77      6.86 o 
  -6  -5   3      963.86     1039.25     27.97 o 
  -5  -5   3      562.84      600.72     15.68 o 
  -4  -5   3      455.00      542.45     10.77 o 
  -3  -5   3      198.42      253.75      7.71 o 
  -2  -5   3      580.89      565.05     11.07 o 
  -1  -5   3     1344.68     1536.97     31.51 o 
   0  -5   3       75.56       43.99     12.27 o 
   1  -5   3     1426.05     1785.56     36.48 o 
   2  -5   3      670.10      804.65     17.67 o 
   3  -5   3      140.68      129.92      6.13 o 
   4  -5   3      638.38      720.34     15.78 o 
   5  -5   3       48.18       64.24      7.94 o 
   6  -5   3      277.99      281.49     14.80 o 
   7  -5   3      167.99      185.49     12.99 o 
   8  -5   3     1589.44     1690.00     54.13 o 
   9  -5   3      138.31      126.31     11.91 o 
  10  -5   3      197.75      193.79     15.52 o 
  11  -5   3      167.37      134.47      9.91 o 
  12  -5   3      288.20      280.11     14.01 o 
 -12  -4   3       31.24       13.71     10.83 o 
 -11  -4   3      183.01      207.66     11.00 o 
 -10  -4   3      742.19      771.37     21.27 o 
  -9  -4   3     2560.14     2513.02     54.72 o 
  -8  -4   3      252.33      287.35     11.55 o 
  -7  -4   3      571.47      601.39     12.30 o 
  -6  -4   3      272.96      222.99      8.63 o 
  -5  -4   3       29.95       42.18      4.20 o 
  -4  -4   3       11.82        4.65      1.88 o 
  -3  -4   3      402.76      303.96      7.96 o 
  -2  -4   3     2198.80     2181.25     44.46 o 
  -1  -4   3    12122.41    12879.23    251.61 o 
   0  -4   3     8900.74     9060.76    175.43 o 
   1  -4   3     1957.03     1964.62     54.85 o 
   3  -4   3     2015.57     2117.57     42.30 o 
   4  -4   3     4565.83     4956.67    138.94 o 
   5  -4   3     3112.83     3058.45     88.05 o 
   6  -4   3     1252.09     1294.83     41.50 o 
   7  -4   3     3168.31     3260.18     94.91 o 
   8  -4   3     4811.88     4979.05    141.83 o 
   9  -4   3     1217.21     1151.20     39.70 o 
  10  -4   3      833.81      817.83     23.22 o 
  11  -4   3      193.11      225.77     15.16 o 
  12  -4   3      251.68      264.62     18.77 o 
 -12  -3   3        5.59        1.80      9.02 o 
 -11  -3   3     1748.92     1837.27     66.58 o 
 -10  -3   3      124.03      141.98      8.93 o 
  -9  -3   3     3309.51     3453.79     73.01 o 
  -8  -3   3     1736.68     1846.03     32.30 o 
  -7  -3   3      983.42      977.57     18.27 o 
  -6  -3   3     1466.56     1591.80     34.75 o 
  -5  -3   3      860.93      866.98     20.12 o 
  -4  -3   3      174.36      193.32      5.10 o 
  -3  -3   3       48.48       30.56      2.51 o 
  -2  -3   3     1628.21     1914.35     38.86 o 
  -1  -3   3    13493.69    13907.17    271.38 o 
   0  -3   3    18848.13    19606.82    381.10 o 
   1  -3   3    12050.96    12711.75    253.52 o 
   2  -3   3     3480.26     3469.13     94.55 o 
   3  -3   3       24.48       29.95      3.97 o 
   4  -3   3      224.90      344.64     14.07 o 
   5  -3   3       24.02       45.83      6.50 o 
   6  -3   3      434.30      536.27     20.57 o 
   7  -3   3      501.10      537.35     21.29 o 
   8  -3   3      330.41      347.40     12.79 o 
   9  -3   3      666.93      576.89     17.67 o 
  10  -3   3       34.81       24.95      5.96 o 
  11  -3   3       20.66       13.57      7.22 o 
  12  -3   3       27.50       29.95     11.55 o 
 -13  -2   3      103.43       79.03     13.35 o 
 -12  -2   3        2.26        0.00      8.30 o 
 -11  -2   3      633.88      693.97     31.76 o 
 -10  -2   3      329.11      345.40     12.40 o 
  -9  -2   3      238.06      236.56      7.68 o 
  -8  -2   3      573.12      619.30     13.00 o 
  -7  -2   3     6189.01     6419.67    104.54 o 
  -6  -2   3     1662.04     1898.61     40.60 o 
  -5  -2   3       35.86       24.47      2.93 o 
  -4  -2   3     1332.69     1514.97     46.91 o 
  -3  -2   3      893.04      866.45     15.18 o 
  -2  -2   3     3196.07     3179.99    202.03 o 
  -1  -2   3    10815.16    11185.02    180.42 o 
   0  -2   3    10229.58    11081.76    215.08 o 
   1  -2   3     6849.81     7277.48    198.12 o 
   2  -2   3        3.46        7.23      1.90 o 
   3  -2   3     3670.14     3725.37     72.45 o 
   4  -2   3     1007.30     1017.92     21.21 o 
   5  -2   3     3929.38     4083.73     79.71 o 
   6  -2   3      390.91      382.68      8.44 o 
   7  -2   3     1208.10     1212.18     28.60 o 
   8  -2   3        4.86        6.20      4.57 o 
   9  -2   3      388.01      380.66     13.77 o 
  10  -2   3      479.47      450.56     22.19 o 
  11  -2   3      932.86      870.80     37.89 o 
  12  -2   3      340.53      330.93     22.74 o 
 -13  -1   3        2.08        0.00      9.02 o 
 -12  -1   3      421.25      461.56     25.98 o 
 -11  -1   3       21.08       16.60      9.02 o 
 -10  -1   3     1748.77     1764.31     31.85 o 
  -9  -1   3       15.91       11.27      3.32 o 
  -8  -1   3     1827.88     1830.26     32.10 o 
  -7  -1   3       59.69       50.84      3.46 o 
  -6  -1   3     1882.73     1783.82     51.61 o 
  -4  -1   3      488.23      424.39     14.44 o 
  -3  -1   3      319.95      293.90      7.52 o 
  -2  -1   3     2114.38     2173.80     42.62 o 
  -1  -1   3     3538.02     3043.46    445.69 o 
   0  -1   3    16768.15    17826.96    353.61 o 
   1  -1   3    17915.70    18935.04    305.20 o 
   2  -1   3     2107.68     2178.65     35.84 o 
   3  -1   3      567.22      512.50     11.56 o 
   4  -1   3      219.38      214.43      5.88 o 
   5  -1   3      693.26      776.25     14.51 o 
   6  -1   3      779.82      818.05     15.48 o 
   7  -1   3      219.50      238.21      6.78 o 
   8  -1   3       94.09       82.50      6.41 o 
   9  -1   3       21.18       17.37      5.19 o 
  10  -1   3       18.86       10.47      8.30 o 
  11  -1   3       46.26       45.47     11.91 o 
  12  -1   3      191.41      171.06     17.68 o 
 -13   0   3      134.93      131.36     15.16 o 
 -12   0   3      686.45      721.76     32.84 o 
 -11   0   3       90.37       88.78     11.55 o 
 -10   0   3      839.00      789.28     21.27 o 
  -9   0   3      240.02      239.69      7.72 o 
  -8   0   3     1286.16     1290.36     27.80 o 
  -7   0   3      527.56      563.87     35.55 o 
  -6   0   3      595.66      549.26     19.13 o 
  -5   0   3      116.67      140.02      7.58 o 
  -4   0   3     1815.14     1942.97     54.85 o 
  -3   0   3      107.69      100.69      6.13 o 
  -2   0   3     1791.72     1819.62     35.98 o 
  -1   0   3      903.19      657.52     19.13 o 
   0   0   3      681.87      770.92     13.26 o 
   1   0   3     1086.95     1154.28     19.41 o 
   2   0   3     2061.39     1937.95     32.02 o 
   3   0   3     1353.66     1360.81     27.56 o 
   4   0   3    17373.09    18766.92    303.64 o 
   5   0   3      104.57      133.96      4.72 o 
   6   0   3      934.44      797.76     15.30 o 
   7   0   3      404.81      418.40     12.83 o 
   8   0   3      507.70      597.39     19.85 o 
   9   0   3       66.93       74.58     11.01 o 
  10   0   3     1107.13     1142.54     44.75 o 
  11   0   3      584.11      586.43     29.95 o 
  12   0   3      378.15      377.48     24.18 o 
 -13   1   3      181.17      176.47     17.32 o 
 -12   1   3      266.28      246.12     18.77 o 
 -11   1   3     1104.75     1105.16     28.26 o 
 -10   1   3      252.98      281.49     15.16 o 
  -9   1   3        4.19        0.00      3.20 o 
  -8   1   3      300.52      287.29     40.06 o 
  -7   1   3      235.45      209.31     11.19 o 
  -6   1   3     2696.85     2892.90     57.53 o 
  -5   1   3      980.60      992.78     29.23 o 
  -4   1   3       15.53       19.49      3.25 o 
  -3   1   3     2713.31     3088.76     84.81 o 
  -2   1   3     5106.40     5415.35    147.60 o 
  -1   1   3      420.54      374.95     12.27 o 
   0   1   3    27064.70    28486.66    457.55 o 
   1   1   3     8362.56     9031.25    145.26 o 
   2   1   3     2234.14     2397.68     39.43 o 
   3   1   3     1240.49     1216.11     25.00 o 
   4   1   3     1708.95     1889.17     31.97 o 
   5   1   3     3297.43     3652.14     74.91 o 
   6   1   3      244.15      195.39     13.32 o 
   7   1   3      281.44      326.74      9.57 o 
   8   1   3       15.24       15.75      3.63 o 
   9   1   3       41.70       23.10      9.02 o 
  10   1   3       91.84       82.64     12.63 o 
  11   1   3      212.46      201.37     18.04 o 
  12   1   3       55.75       45.11     12.27 o 
 -13   2   3      113.54      132.08     15.52 o 
 -12   2   3       64.73       41.13      6.76 o 
 -11   2   3     1120.62     1101.76     38.25 o 
 -10   2   3      813.15      914.11     32.48 o 
  -9   2   3      205.52      217.61     13.35 o 
  -8   2   3        2.47        5.05      2.89 o 
  -7   2   3      196.42      220.86      7.45 o 
  -6   2   3     3697.32     4285.08    120.53 o 
  -5   2   3     6712.60     7264.38    140.72 o 
  -4   2   3      451.11      429.81     14.07 o 
  -3   2   3     1402.31     1426.55     40.42 o 
  -2   2   3    26597.25    28002.40    765.06 o 
  -1   2   3    20098.76    20485.65    562.61 o 
   0   2   3     4215.86     4756.71     76.76 o 
   1   2   3     4703.33     4730.27     76.41 o 
   2   2   3      192.39      195.44      5.85 o 
   3   2   3        5.76        6.83      1.93 o 
   4   2   3      193.40      192.22      8.30 o 
   5   2   3      214.81      202.41      5.98 o 
   6   2   3       18.50        3.41      3.19 o 
   7   2   3     1172.04     1312.33     27.93 o 
   8   2   3     1568.05     1592.53     36.63 o 
   9   2   3      770.00      792.49     33.56 o 
  10   2   3     2134.35     2114.03     73.26 o 
  11   2   3      567.18      505.23     28.51 o 
 -13   3   3      385.18      372.07     22.55 o 
 -12   3   3      343.62      284.73     17.68 o 
 -11   3   3      769.80      833.27     31.76 o 
 -10   3   3        7.67       14.07      6.86 o 
  -9   3   3       58.00       56.66      7.94 o 
  -8   3   3      113.86      136.19      6.47 o 
  -7   3   3       37.56       15.46      9.56 o 
  -6   3   3     2982.06     3180.15     63.38 o 
  -5   3   3      681.22      669.21     15.51 o 
  -4   3   3     2504.21     2656.43     73.98 o 
  -3   3   3       56.83       81.92      5.77 o 
  -2   3   3     1505.37     1477.44     42.22 o 
  -1   3   3      248.50      175.39      8.66 o 
   1   3   3       10.73        3.81      5.05 o 
   2   3   3     2695.34     2765.42     75.78 o 
   3   3   3        4.91        3.44      1.84 o 
   4   3   3      457.14      474.86     11.18 o 
   5   3   3      330.25      311.51     11.73 o 
   6   3   3       72.85       63.16      4.14 o 
   7   3   3     1611.82     1656.80     50.16 o 
   8   3   3     1479.22     1583.03     36.48 o 
   9   3   3     1808.22     1882.21     42.96 o 
  10   3   3       27.47       20.93     10.47 o 
  11   3   3      561.75      549.62     29.59 o 
 -13   4   3      141.41      151.21     14.80 o 
 -12   4   3      158.48      141.83     14.07 o 
 -11   4   3      118.31      123.06     12.63 o 
 -10   4   3      135.17      141.83     12.63 o 
  -9   4   3      149.05      140.38     11.91 o 
  -8   4   3       17.14       17.29      3.33 o 
  -7   4   3       32.31       41.31      3.66 o 
  -6   4   3     1495.83     1559.59     32.73 o 
  -5   4   3      852.79      901.35     20.08 o 
  -3   4   3      616.07      479.25     15.88 o 
  -2   4   3       38.00       37.89      4.33 o 
  -1   4   3     1589.22     1588.59     46.19 o 
   3   4   3       63.87       52.78      7.04 o 
   4   4   3     6545.77     7290.68    140.84 o 
   5   4   3     3044.27     3205.52     63.23 o 
   7   4   3     3282.82     3219.65     68.55 o 
   8   4   3       26.10       39.97      5.98 o 
   9   4   3      602.68      609.24     18.47 o 
  10   4   3      330.81      307.83     22.37 o 
  11   4   3      344.96      309.63     23.82 o 
 -13   5   3       22.10        7.22      9.02 o 
 -12   5   3     2301.49     2403.45     76.15 o 
 -11   5   3       85.17       77.95     11.19 o 
 -10   5   3       65.60       77.95     10.10 o 
  -9   5   3      709.00      700.11     27.43 o 
  -8   5   3     2780.64     2773.35     83.00 o 
  -7   5   3        6.23       10.31      3.11 o 
  -6   5   3      765.10      690.69     19.67 o 
  -4   5   3        5.25       12.96      2.77 o 
  -3   5   3      847.74      898.55     19.88 o 
  -2   5   3      930.95      831.16     42.94 o 
  -1   5   3      885.64      988.45     30.67 o 
   0   5   3      549.76      440.63     16.60 o 
   1   5   3      325.35      272.82     15.16 o 
   2   5   3      476.59      467.15     13.50 o 
   3   5   3     1729.82     1966.74     42.65 o 
   4   5   3      838.76      863.58     21.62 o 
   5   5   3       48.09       39.50      5.19 o 
   6   5   3      220.48      237.16     10.23 o 
   7   5   3      118.61      134.51      8.63 o 
   8   5   3       10.63        8.69      6.50 o 
   9   5   3      104.75      100.39      8.41 o 
  10   5   3        1.93        0.00     10.47 o 
 -12   6   3       28.86       15.88      9.38 o 
 -11   6   3      138.57      144.71     14.44 o 
 -10   6   3      388.57      350.05     19.13 o 
  -9   6   3      159.45      188.02     14.07 o 
  -8   6   3      466.97      456.15     20.93 o 
  -7   6   3       22.06       25.87      3.71 o 
  -6   6   3     1205.28     1178.99     35.01 o 
  -5   6   3        0.13        4.00      2.86 o 
  -4   6   3      539.99      517.01     13.20 o 
  -3   6   3     1114.57     1224.60     26.52 o 
  -2   6   3     1657.60     1620.45     33.94 o 
  -1   6   3       20.24       22.76      5.95 o 
   0   6   3     1754.66     2054.96     42.10 o 
   1   6   3     6429.52     7120.50    142.83 o 
   2   6   3     1006.58     1059.07     19.52 o 
   3   6   3      540.22      524.68     11.08 o 
   4   6   3     2648.29     2597.66     56.03 o 
   5   6   3     1302.59     1471.13     34.46 o 
   6   6   3      106.10      108.00     12.81 o 
   7   6   3       53.07       57.17      6.93 o 
   8   6   3      872.44      930.96     29.05 o 
   9   6   3      356.30      349.93     14.39 o 
  10   6   3      494.18      507.03     18.12 o 
 -12   7   3      580.91      651.39     29.95 o 
 -11   7   3     2070.58     2043.66     67.12 o 
 -10   7   3      179.45      179.72     14.80 o 
  -9   7   3     5552.84     5470.56    157.70 o 
  -8   7   3     3967.41     4008.28    117.29 o 
  -5   7   3     2260.43     2293.90     47.55 o 
  -4   7   3     1073.58     1096.84     24.72 o 
  -3   7   3     4612.36     4762.82     94.28 o 
  -2   7   3      315.82      258.80      8.93 o 
  -1   7   3     4915.22     5263.82    103.48 o 
   0   7   3     2688.49     2966.06     85.17 o 
   1   7   3     1579.10     1833.73     38.12 o 
   2   7   3     1507.37     1588.41     28.29 o 
   3   7   3      741.34      838.85     22.04 o 
   4   7   3      322.31      308.34     12.49 o 
   5   7   3     1356.39     1344.41     32.44 o 
   6   7   3      471.26      490.89     18.04 o 
   7   7   3       85.16      106.02     13.53 o 
   8   7   3        1.76        2.93      5.67 o 
   9   7   3       28.37       24.21     10.29 o 
  10   7   3       58.28       43.00      7.98 o 
 -12   8   3      331.86      307.11     21.29 o 
 -11   8   3      354.54      365.57     22.01 o 
 -10   8   3      102.03       79.75     11.91 o 
  -9   8   3      420.32      365.93     20.21 o 
  -8   8   3      796.76      858.17     33.20 o 
  -7   8   3      922.41      948.75     35.01 o 
  -6   8   3       86.39       83.95      7.94 o 
  -5   8   3       46.50       47.86      4.85 o 
  -4   8   3      493.83      511.83     14.44 o 
  -3   8   3      833.07      936.25     22.06 o 
  -2   8   3      429.25      490.49     13.65 o 
  -1   8   3     1136.19     1276.00     28.32 o 
   0   8   3      593.37      542.94     14.38 o 
   1   8   3       50.79       34.64      7.22 o 
   2   8   3        2.06        2.27      1.90 o 
   3   8   3       14.86        8.61      5.07 o 
   4   8   3     1727.88     1751.67     40.74 o 
   5   8   3     2235.22     2366.26     52.96 o 
   6   8   3       10.63       15.99      6.15 o 
   7   8   3      255.29      240.49     12.48 o 
   8   8   3     1271.61     1223.80     32.22 o 
   9   8   3      414.13      447.63     20.57 o 
 -11   9   3      770.79      816.67     35.01 o 
 -10   9   3        3.94        0.00      7.58 o 
  -9   9   3      607.22      599.06     27.07 o 
  -8   9   3      716.12      734.75     29.95 o 
  -7   9   3     3320.48     3223.73     96.72 o 
  -6   9   3     1400.03     1538.66     40.60 o 
  -5   9   3     6595.89     6848.84    134.97 o 
  -4   9   3      344.14      346.38     11.47 o 
  -3   9   3     3471.51     3610.50     73.11 o 
  -2   9   3     4506.21     4837.76     96.46 o 
  -1   9   3     2540.85     2544.40     52.69 o 
   0   9   3      705.51      655.81     22.19 o 
   1   9   3     1420.57     1448.90     31.57 o 
   2   9   3     1734.09        2.89      2.89 o 
   3   9   3     3272.85     3394.41     73.08 o 
   4   9   3     1871.74     1801.83     42.10 o 
   5   9   3     2441.43     2516.61     56.62 o 
   6   9   3        8.88       13.34      6.74 o 
   7   9   3      862.56      888.30     31.58 o 
   8   9   3     1093.78     1013.58     28.31 o 
 -11  10   3      303.71      297.00     20.21 o 
 -10  10   3      450.00      448.93     23.82 o 
  -9  10   3      277.27      255.50     18.40 o 
  -8  10   3      605.02      615.66     27.43 o 
  -7  10   3       21.44       23.46      8.66 o 
  -6  10   3     1158.13     1303.55     30.25 o 
  -5  10   3     2730.42     2929.36     60.95 o 
  -4  10   3     1225.31     1330.14     30.45 o 
  -3  10   3      402.38      385.42     12.50 o 
  -2  10   3     1374.94     1441.70     32.28 o 
  -1  10   3        5.10        1.71      3.80 o 
   0  10   3        0.22        0.00      3.80 o 
   1  10   3      113.46       99.24     10.83 o 
   2  10   3       10.66        4.33      6.86 o 
   3  10   3     1967.96     2177.18     67.48 o 
   4  10   3        7.84       10.87      6.74 o 
   5  10   3      638.30      668.89     21.31 o 
   6  10   3       25.31       30.26     10.65 o 
   7  10   3      195.79      203.76     12.83 o 
   8  10   3        9.21       15.37      7.94 o 
 -10  11   3      322.13      377.48     22.37 o 
  -9  11   3      124.88      123.78     13.71 o 
  -8  11   3      631.59      717.07     30.67 o 
  -7  11   3       74.84       75.78     11.55 o 
  -6  11   3        4.10        1.44      7.58 o 
  -5  11   3      377.18      412.36     13.61 o 
  -4  11   3       85.29       87.06      6.88 o 
  -3  11   3     1024.21     1018.87     25.00 o 
  -2  11   3     1246.02     1225.74     30.13 o 
  -1  11   3       53.46       54.68     11.01 o 
   0  11   3     1267.53     1327.53     30.45 o 
   1  11   3      441.38      431.61     21.29 o 
   2  11   3     2637.10     2875.48     86.97 o 
   3  11   3      308.42      346.80     18.77 o 
   4  11   3      617.90      624.68     26.71 o 
   5  11   3       45.80       42.36      8.24 o 
   6  11   3     1550.70     1723.36     42.79 o 
   7  11   3       17.38        9.04      7.53 o 
  -9  12   3      128.29      171.78     16.96 o 
  -8  12   3      230.42      207.51     16.96 o 
  -7  12   3      486.29      524.36     25.26 o 
  -6  12   3      121.81      107.54     12.63 o 
  -5  12   3       15.82       14.30      5.29 o 
  -4  12   3      962.45      986.68     24.86 o 
  -3  12   3       47.55       41.31      5.87 o 
  -2  12   3        8.29        0.00      4.83 o 
  -1  12   3     1223.72     1289.56     32.84 o 
   0  12   3      167.90      175.03     13.71 o 
   1  12   3        8.13       15.16      7.94 o 
   2  12   3        2.68        5.77      7.58 o 
   3  12   3       34.44       20.93      8.30 o 
   4  12   3      330.45      369.54     20.93 o 
   5  12   3      118.76      102.85     13.35 o 
   6  12   3      102.25      101.83     13.53 o 
  -8  13   3      245.07      201.73     16.96 o 
  -7  13   3      671.74      737.64     32.12 o 
  -6  13   3      654.34      631.18     28.51 o 
  -5  13   3       40.32       36.01      9.38 o 
  -4  13   3       31.14       24.15      5.99 o 
  -3  13   3      568.73      598.64     17.99 o 
  -2  13   3      128.34      125.92      8.66 o 
  -1  13   3      245.10      238.18     16.60 o 
   0  13   3       29.17       14.44      7.94 o 
   1  13   3      202.92      198.84     15.16 o 
   2  13   3       19.80       24.18      9.38 o 
   3  13   3       41.79       25.26      9.02 o 
   4  13   3       40.79       47.28     11.19 o 
  -7  14   3      555.70      548.90     27.07 o 
  -6  14   3      181.76      170.33     15.88 o 
  -5  14   3       11.23       15.88      9.38 o 
  -4  14   3      624.79      651.66     19.23 o 
  -3  14   3      114.26      104.22      8.41 o 
  -2  14   3      213.68      217.25     15.88 o 
  -1  14   3      471.12      435.58     22.01 o 
   0  14   3      220.00      225.91     15.88 o 
   1  14   3      396.32      346.80     20.57 o 
   2  14   3       48.71       25.98     10.10 o 
   3  14   3      204.72      202.45     16.60 o 
  -5  15   3       29.94       27.07     10.10 o 
  -4  15   3        1.51        2.81      5.70 o 
  -3  15   3      472.17      501.98     23.82 o 
  -2  15   3      427.49      447.13     22.74 o 
  -1  15   3     1463.47     1430.89     49.44 o 
   0  15   3        2.52       19.13      9.74 o 
   1  15   3       66.69      117.29     13.71 o 
  -3 -15   4       33.31       64.60     11.91 o 
  -2 -15   4        6.47       10.83      8.66 o 
  -1 -15   4       39.83       26.34      9.38 o 
   0 -15   4       14.78       14.80      8.30 o 
   1 -15   4        2.11        2.37      5.85 o 
   2 -15   4       38.42       38.25     10.47 o 
   3 -15   4      306.38      266.33     19.13 o 
   4 -15   4       52.29       39.70     11.19 o 
  -5 -14   4     1041.75     1081.92     41.50 o 
  -4 -14   4     1098.59     1007.57     38.97 o 
  -3 -14   4      224.84      237.82     16.60 o 
  -2 -14   4      228.26      239.62     16.96 o 
  -1 -14   4       79.63       53.77     10.10 o 
   0 -14   4     1150.22     1121.61     39.70 o 
   1 -14   4      849.27      824.01     22.32 o 
   2 -14   4      548.98      487.22     16.02 o 
   3 -14   4      324.11      307.11     19.49 o 
   4 -14   4      230.26      241.07     18.04 o 
   5 -14   4       69.51       58.46     11.19 o 
   6 -14   4      571.59      590.04     28.15 o 
  -6 -13   4       15.80       29.23      9.74 o 
  -5 -13   4      799.16      782.02     32.12 o 
  -4 -13   4      143.14      137.49     13.71 o 
  -3 -13   4      489.15      535.91     24.90 o 
  -2 -13   4      101.08      111.51     12.27 o 
  -1 -13   4     1195.64     1195.23     41.50 o 
   0 -13   4      106.90       90.37      7.52 o 
   1 -13   4      450.32      396.99     25.26 o 
   2 -13   4        0.78        3.92      5.08 o 
   3 -13   4       16.82       11.91      7.94 o 
   4 -13   4      239.95      208.23     15.88 o 
   5 -13   4      352.92      339.23     20.93 o 
   6 -13   4      224.53      199.21     17.32 o 
   7 -13   4     1010.07     1022.01     40.78 o 
  -7 -12   4      462.44      458.13     26.71 o 
  -6 -12   4      409.30      380.73     21.65 o 
  -5 -12   4      209.51      193.07     15.16 o 
  -4 -12   4      203.52      190.18     14.80 o 
  -3 -12   4      829.20      857.45     32.84 o 
  -2 -12   4      205.46      220.86     15.52 o 
  -1 -12   4     2756.68     2975.98     61.87 o 
   0 -12   4     1222.31     1282.38     29.86 o 
   1 -12   4      763.13      801.85     20.91 o 
   2 -12   4        2.20        0.00      4.57 o 
   3 -12   4     1394.18     1353.18     31.31 o 
   4 -12   4      165.77      129.92     12.99 o 
   5 -12   4      270.72      229.16     16.60 o 
   6 -12   4       84.84       60.63     11.55 o 
   7 -12   4      624.26      591.48     28.15 o 
   8 -12   4        7.55        2.17      9.02 o 
  -8 -11   4      560.19      583.30     20.34 o 
  -7 -11   4       96.16       99.96      9.25 o 
  -6 -11   4      149.29      157.84     10.28 o 
  -5 -11   4        2.20        8.30      7.22 o 
  -4 -11   4     2600.24     2520.74     77.23 o 
  -3 -11   4      297.09      342.47     18.40 o 
  -2 -11   4       82.37       91.29     19.67 o 
  -1 -11   4       15.65       16.42      4.59 o 
   0 -11   4     2722.91     2811.23     58.44 o 
   1 -11   4        1.71        5.76      4.42 o 
   2 -11   4      192.13      204.51     12.27 o 
   3 -11   4       71.85       74.77      6.06 o 
   4 -11   4      645.88      559.36     24.54 o 
   5 -11   4        1.06        3.61      7.58 o 
   6 -11   4      233.21      256.95     18.40 o 
   7 -11   4      132.13      129.56     13.71 o 
   8 -11   4      177.57      161.67     15.88 o 
   9 -11   4      118.03      127.39     14.80 o 
  -9 -10   4       86.47       63.25      8.37 o 
  -8 -10   4      215.12      237.56     13.17 o 
  -7 -10   4       56.11       41.91      7.19 o 
  -6 -10   4      997.53     1044.89     27.64 o 
  -5 -10   4        5.34       11.03      5.54 o 
  -4 -10   4        7.69        5.77      6.86 o 
  -3 -10   4      728.23      726.81     27.79 o 
  -2 -10   4     1299.24     1372.06     30.59 o 
  -1 -10   4     1052.85     1072.36     31.76 o 
   0 -10   4      453.25      427.95     20.93 o 
   1 -10   4     1412.53     1522.93     33.54 o 
   2 -10   4       76.51       63.80      5.54 o 
   3 -10   4       40.95       45.34      5.01 o 
   4 -10   4      507.70      514.61     22.74 o 
   5 -10   4      398.32      385.78     19.85 o 
   6 -10   4     1062.44      930.71     35.37 o 
   7 -10   4      231.10      235.29     17.32 o 
   8 -10   4      587.18      574.16     27.43 o 
   9 -10   4        3.38        0.00      8.66 o 
 -10  -9   4      220.35      189.90     12.07 o 
  -9  -9   4      334.73      336.76     14.85 o 
  -8  -9   4      376.33      370.72     17.50 o 
  -7  -9   4      284.30      303.26     12.95 o 
  -6  -9   4      749.41      787.22     22.06 o 
  -5  -9   4     2704.21     2834.91     61.19 o 
  -4  -9   4      210.85      201.13     10.28 o 
  -3  -9   4     1678.48     1791.23     37.98 o 
  -2  -9   4      584.10      585.97     15.51 o 
  -1  -9   4      411.75      399.69     11.99 o 
   0  -9   4       12.99        9.92      3.83 o 
   1  -9   4      930.98      972.67     22.69 o 
   2  -9   4      431.99      446.55     12.89 o 
   3  -9   4      434.69      410.20     12.14 o 
   4  -9   4      106.02      158.46      7.34 o 
   5  -9   4     1094.91     1063.15     37.89 o 
   6  -9   4      690.64      688.56     28.15 o 
   7  -9   4      246.45      232.41     16.24 o 
   8  -9   4        1.70        6.13      8.30 o 
   9  -9   4       20.72       12.63      9.38 o 
  10  -9   4        0.40        3.25      9.02 o 
 -11  -8   4      114.46      115.87     12.09 o 
 -10  -8   4       25.75       11.51     12.45 o 
  -9  -8   4        3.55        3.89      5.90 o 
  -8  -8   4       13.75        8.18      5.64 o 
  -7  -8   4        6.33        5.61      5.29 o 
  -6  -8   4     1141.50     1193.77     28.94 o 
  -5  -8   4        1.03        1.48      4.87 o 
  -4  -8   4      322.13      327.13     12.27 o 
  -3  -8   4     1958.14     1997.10     60.27 o 
  -2  -8   4      977.74     1126.99     24.99 o 
  -1  -8   4        3.66        8.71      3.55 o 
   0  -8   4       76.97       98.87      5.85 o 
   1  -8   4       34.21       40.26      4.25 o 
   2  -8   4        1.40        3.28      3.25 o 
   3  -8   4     2309.45     2595.46     53.01 o 
   4  -8   4      516.11      585.72     14.82 o 
   5  -8   4       71.01        3.61      3.97 o 
   6  -8   4     1199.88     1303.86     44.03 o 
   7  -8   4     1138.44     1159.86     41.50 o 
   8  -8   4      137.76      186.94     15.16 o 
   9  -8   4      980.22     1075.42     40.42 o 
  10  -8   4       90.42       82.28     12.27 o 
 -11  -7   4      317.98      324.56     14.47 o 
 -10  -7   4      882.11      880.82     24.65 o 
  -9  -7   4      290.60      284.45     18.04 o 
  -8  -7   4        6.53        8.74      5.19 o 
  -7  -7   4     4503.25     4462.08     93.04 o 
  -6  -7   4     2397.56     2521.77     54.43 o 
  -5  -7   4     5938.80     6193.72    125.91 o 
  -4  -7   4     1679.94     1898.78     40.02 o 
  -3  -7   4      925.37      944.87     31.71 o 
  -2  -7   4     1643.25      739.08     23.82 o 
  -1  -7   4     5199.44     5587.04    109.34 o 
   0  -7   4     1900.60     1989.48     41.08 o 
   1  -7   4     3331.56     3328.61     66.47 o 
   2  -7   4      988.10      963.29     21.62 o 
   3  -7   4     1507.61     1508.39     31.93 o 
   4  -7   4      299.02      285.82     10.10 o 
   5  -7   4     3343.60        0.00      1.80 o 
   6  -7   4     2964.69     3250.08     95.99 o 
   7  -7   4      340.00      393.36     20.57 o 
   8  -7   4      127.62      117.29     12.27 o 
   9  -7   4       27.35       38.25      9.38 o 
  10  -7   4      596.64      578.85     26.34 o 
  11  -7   4       75.29       61.35     11.55 o 
 -12  -6   4      389.57      365.15     24.90 o 
 -11  -6   4        5.86        0.00      5.64 o 
 -10  -6   4        0.98        3.02      5.34 o 
  -9  -6   4      882.41      850.07     23.15 o 
  -8  -6   4      484.94      504.74     15.77 o 
  -7  -6   4      350.37      402.13     13.52 o 
  -6  -6   4      107.91      134.92     21.65 o 
  -5  -6   4      613.55      772.51     14.90 o 
  -4  -6   4      304.20      326.79      7.90 o 
  -3  -6   4     1131.89     1190.85     21.27 o 
  -2  -6   4      264.40      181.88      8.66 o 
  -1  -6   4      127.78      151.32     25.26 o 
   0  -6   4     1701.59     2203.54     44.78 o 
   1  -6   4     8378.13     9590.25    185.38 o 
   2  -6   4      283.10      368.20      9.96 o 
   3  -6   4      103.00       72.13      4.14 o 
   4  -6   4      308.85      316.13     10.47 o 
   5  -6   4     1414.04     1527.96     48.36 o 
   6  -6   4      784.12      853.84     31.04 o 
   7  -6   4        8.62       15.16      7.58 o 
   8  -6   4        1.11        0.00      6.86 o 
   9  -6   4      548.18      588.23     25.98 o 
  10  -6   4       94.13      109.35     12.63 o 
  11  -6   4      444.81      418.50     16.53 o 
 -12  -5   4     1751.44     1731.19     65.86 o 
 -11  -5   4        6.70        9.74      5.72 o 
 -10  -5   4     3912.72     4038.06     85.80 o 
  -9  -5   4     1150.24     1186.84     29.26 o 
  -8  -5   4     1093.51     1116.02     31.58 o 
  -7  -5   4      157.58      155.64      8.66 o 
  -6  -5   4     4115.83     4337.06     89.20 o 
  -5  -5   4     1758.89     1908.18     32.63 o 
  -4  -5   4     6572.84     6679.46    107.99 o 
  -3  -5   4      650.58      768.79     17.30 o 
  -2  -5   4     4882.58     5032.18     98.24 o 
  -1  -5   4     6449.46     7167.78    196.32 o 
   0  -5   4    16039.58    15859.06   1388.12 o 
   1  -5   4    14801.70    16422.93    319.47 o 
   2  -5   4     5643.51     5705.50    110.99 o 
   4  -5   4     4443.75     4365.33     85.43 o 
   5  -5   4     3489.04     3742.31    107.54 o 
   6  -5   4     5007.11     5123.40    145.43 o 
   7  -5   4      266.86      282.57     16.24 o 
   8  -5   4      770.67      820.28     30.67 o 
   9  -5   4       56.38       48.72      9.74 o 
  10  -5   4      809.34      814.05     23.52 o 
  11  -5   4      159.34      150.32     14.07 o 
 -12  -4   4        1.33        0.00      9.74 o 
 -11  -4   4     1157.95     1195.15     30.16 o 
 -10  -4   4       47.62       37.95      5.98 o 
  -9  -4   4     3097.83     3139.96     66.97 o 
  -8  -4   4        2.66        0.41      3.90 o 
  -7  -4   4       30.79       28.10      4.46 o 
  -6  -4   4       86.85       88.06      5.61 o 
  -5  -4   4     3437.36     3721.75     61.09 o 
  -4  -4   4       26.04       13.79      2.23 o 
  -3  -4   4        8.20        0.00      1.61 o 
  -2  -4   4      238.54      221.98      8.50 o 
  -1  -4   4       15.01        9.15      2.41 o 
   0  -4   4     8988.58     9091.62    248.65 o 
   1  -4   4        1.19        2.42      4.33 o 
   3  -4   4       76.95       95.63      7.94 o 
   4  -4   4     1856.05     2071.39     41.62 o 
   5  -4   4       35.68       67.85      7.94 o 
   6  -4   4     1696.88     1823.16     55.58 o 
   7  -4   4      490.33      482.86     20.57 o 
   8  -4   4      672.41      696.86     27.07 o 
   9  -4   4      943.25      919.52     24.76 o 
  10  -4   4        4.54        0.21      5.60 o 
  11  -4   4       26.79       16.38      7.58 o 
 -13  -3   4      245.50      212.56     19.13 o 
 -12  -3   4      280.31      285.46     20.93 o 
 -11  -3   4      115.85      127.21      8.67 o 
 -10  -3   4       88.14       92.86     12.81 o 
  -9  -3   4     2082.62     2184.31     48.07 o 
  -8  -3   4      229.91      242.40      7.44 o 
  -7  -3   4     1908.93     1887.17     41.11 o 
  -6  -3   4     3158.81     3442.91     71.08 o 
  -5  -3   4     1168.53     1133.49     25.23 o 
  -4  -3   4     1218.89     1645.34     27.81 o 
  -3  -3   4    11654.70    11887.59    237.69 o 
  -2  -3   4     4103.13     4520.92     90.25 o 
  -1  -3   4    10473.99    10758.20    210.01 o 
   0  -3   4     4803.99     4943.55     95.82 o 
   2  -3   4     1134.90     1176.11     24.32 o 
   3  -3   4     3267.66     3180.59     62.49 o 
   4  -3   4      686.24      665.42     14.73 o 
   5  -3   4     4330.41     4637.66    130.28 o 
   6  -3   4       67.68       81.92      7.94 o 
   7  -3   4      362.73      368.77     12.81 o 
   8  -3   4       84.21       67.50      7.04 o 
   9  -3   4     1056.66      992.72     25.79 o 
  10  -3   4      255.58      246.43     20.39 o 
  11  -3   4      192.89      220.46     17.32 o 
 -13  -2   4      512.76      490.07     27.07 o 
 -12  -2   4      172.15      194.51     16.96 o 
 -11  -2   4      836.41      814.66     22.18 o 
 -10  -2   4     3769.16     3953.37     82.92 o 
  -9  -2   4     2815.11     3092.07     52.56 o 
  -8  -2   4      191.78      227.28      7.14 o 
  -7  -2   4      679.06      750.03     35.91 o 
  -6  -2   4     1325.88     1441.70     31.57 o 
  -5  -2   4       88.34       95.08      5.48 o 
  -4  -2   4     1525.58     1611.01     33.50 o 
  -3  -2   4        5.86        6.15      3.07 o 
  -2  -2   4     4707.09     4911.17     97.63 o 
  -1  -2   4     4392.85     4565.34     88.42 o 
   0  -2   4     2199.37     2321.43     37.90 o 
   1  -2   4       81.95      107.45      6.86 o 
   2  -2   4     6267.22     6796.32    131.41 o 
   3  -2   4     1221.64     1276.50     26.37 o 
   4  -2   4       10.96       22.04      2.21 o 
   5  -2   4     3289.52     3799.60     62.48 o 
   6  -2   4        3.30        1.30      1.85 o 
   7  -2   4      174.54      185.01      9.09 o 
   8  -2   4       44.80       41.15      5.74 o 
   9  -2   4       19.18       11.93      5.48 o 
  10  -2   4       22.06       11.98      6.06 o 
  11  -2   4        5.26        3.61      9.74 o 
 -13  -1   4       44.76       35.01     10.83 o 
 -12  -1   4       89.73       68.57     11.91 o 
 -11  -1   4     1499.42     1593.64     56.66 o 
 -10  -1   4        2.44        5.15      3.38 o 
  -9  -1   4     2221.15     2350.37     40.84 o 
  -8  -1   4     2546.75     2604.03     44.47 o 
  -7  -1   4      726.82      739.80     24.54 o 
  -6  -1   4     5847.46     6466.95    177.55 o 
  -4  -1   4     1226.09      843.73     25.98 o 
  -3  -1   4     2213.10     2174.30     43.13 o 
  -2  -1   4     1091.91      994.92     48.72 o 
  -1  -1   4      210.37      287.07      7.52 o 
   0  -1   4      904.15     1004.33     30.31 o 
   1  -1   4      323.85      353.71      7.15 o 
   2  -1   4     1236.59     1198.16     20.58 o 
   3  -1   4      131.03      212.19      6.32 o 
   4  -1   4     1251.21     1315.91     22.97 o 
   5  -1   4      145.28      109.48      4.50 o 
   6  -1   4      497.78      459.07     14.37 o 
   7  -1   4      433.27      457.77     18.77 o 
   8  -1   4      678.53      743.59     25.44 o 
   9  -1   4      268.09      228.64     10.83 o 
  10  -1   4     1085.89     1109.34     43.67 o 
  11  -1   4      358.45      304.58     22.37 o 
 -13   0   4        2.38        2.53      9.02 o 
 -12   0   4      655.08      640.20     30.67 o 
 -11   0   4       92.22       89.39      7.54 o 
 -10   0   4     1338.91     1297.86     24.63 o 
  -9   0   4      798.33      760.04     18.35 o 
  -8   0   4     1131.65     1213.24     26.52 o 
  -7   0   4       15.24       17.68      4.33 o 
  -6   0   4     1671.10     1329.12     39.34 o 
  -4   0   4      619.64      748.10     23.10 o 
  -3   0   4        1.99        0.72      3.07 o 
  -2   0   4    15091.24    15950.29    310.04 o 
   0   0   4     1900.69     2080.31     34.20 o 
   1   0   4     8505.64     8787.20    141.98 o 
   2   0   4      272.26      273.23      6.37 o 
   3   0   4     1797.06     2052.80     34.44 o 
   4   0   4      716.44      820.45     15.34 o 
   5   0   4      832.73      997.22     18.35 o 
   6   0   4      547.11      554.49     28.62 o 
   7   0   4      328.78      386.46     12.57 o 
   8   0   4      932.95      876.31     22.34 o 
   9   0   4      147.12      119.81     12.99 o 
  11   0   4      209.86      166.37     16.96 o 
 -13   1   4      253.30      246.48     20.57 o 
 -12   1   4      403.86      411.40     24.18 o 
 -11   1   4      539.34      546.01     22.74 o 
 -10   1   4     3700.61     3674.83    106.46 o 
  -9   1   4       62.69       71.16      5.29 o 
  -8   1   4      101.14      104.29      5.96 o 
  -7   1   4      563.57      549.71     48.72 o 
  -6   1   4        7.93        2.53      2.17 o 
  -5   1   4     1985.79     2051.24     58.10 o 
  -4   1   4     4489.45     4698.64    128.83 o 
  -3   1   4     1053.29      982.67     29.23 o 
  -2   1   4    23810.13    24097.33    657.88 o 
  -1   1   4     3927.25     4264.15    117.29 o 
   0   1   4    33737.21    35761.83    574.69 o 
   1   1   4      367.80      423.74      8.56 o 
   2   1   4    10186.68    10240.28    198.53 o 
   3   1   4     1261.48     1297.33     22.57 o 
   4   1   4      672.93      651.83     15.92 o 
   5   1   4     2530.04     2806.67     58.49 o 
   6   1   4      894.72      893.93     17.20 o 
   7   1   4       27.73       34.58      3.57 o 
   8   1   4      248.09      338.87     19.49 o 
   9   1   4        6.27        3.97      7.94 o 
  10   1   4     1065.63      979.06     40.42 o 
  11   1   4      129.48       85.17     14.07 o 
 -13   2   4      729.89      730.42     33.92 o 
 -12   2   4      257.01      285.46     17.68 o 
 -11   2   4      585.12      580.65     24.18 o 
 -10   2   4       82.72       78.31      9.74 o 
  -9   2   4        3.59        5.41      3.46 o 
  -8   2   4      126.30      101.90      5.64 o 
  -7   2   4     1283.66     1270.65     40.06 o 
  -6   2   4        2.05       14.44      3.61 o 
  -5   2   4      159.88       94.91      6.86 o 
  -4   2   4      238.94      255.14     10.47 o 
  -3   2   4     1186.27     1169.25     34.28 o 
  -2   2   4     2413.33     2538.42     71.09 o 
  -1   2   4    12714.13    12612.00    348.61 o 
   0   2   4    17308.65    18535.45    300.04 o 
   1   2   4     2098.04     2337.24     38.74 o 
   2   2   4        7.60        0.00      1.71 o 
   3   2   4     1053.82      885.18     19.88 o 
   4   2   4      104.85      140.05      5.05 o 
   5   2   4      760.35      818.61     22.23 o 
   6   2   4       99.74      105.66      5.63 o 
   7   2   4      279.60      284.30     11.04 o 
   8   2   4      964.21      920.12     23.40 o 
   9   2   4       67.31       70.73     11.91 o 
  10   2   4        4.50        9.02      9.38 o 
  11   2   4        8.40        0.00     10.47 o 
 -13   3   4        1.94        1.80      7.94 o 
 -12   3   4      147.73      147.60     13.71 o 
 -11   3   4       86.79       95.63     11.19 o 
 -10   3   4      192.97      175.39     13.35 o 
  -9   3   4       30.51       18.43      3.87 o 
  -8   3   4       14.61       13.58      5.77 o 
  -7   3   4     4096.36     4501.74     89.16 o 
  -6   3   4     1861.15     2041.98     42.07 o 
  -5   3   4      417.36      440.63     15.16 o 
  -4   3   4      152.29      144.35      7.94 o 
  -3   3   4      102.61       54.49      5.05 o 
  -2   3   4     2721.14     2760.00     77.23 o 
  -1   3   4     9306.07     9273.15    252.25 o 
   1   3   4       19.20        9.18      2.60 o 
   2   3   4     4388.06     4289.24     70.07 o 
   3   3   4     1973.67     1997.01     33.83 o 
   4   3   4      198.18      153.34      9.94 o 
   5   3   4     2705.71     2859.50     48.08 o 
   6   3   4      170.49      161.95      6.76 o 
   7   3   4      696.14      664.68     18.28 o 
   8   3   4     1779.96     1861.55     42.23 o 
   9   3   4      387.35      398.05     23.10 o 
  10   3   4        3.82        0.00      9.74 o 
  11   3   4      914.17      878.38     39.34 o 
 -13   4   4       71.22       67.85     11.55 o 
 -12   4   4      879.76      966.07     36.45 o 
 -11   4   4       98.87      114.76     12.27 o 
 -10   4   4      829.62      795.38     30.67 o 
  -9   4   4      123.57      122.70     11.19 o 
  -8   4   4     1881.81     1886.86     39.83 o 
  -7   4   4        3.72        1.62      3.12 o 
  -6   4   4      122.04      122.56      7.40 o 
  -5   4   4      356.30      331.73      9.51 o 
  -4   4   4       45.96       26.71      4.33 o 
  -3   4   4      171.87      212.56      9.74 o 
  -2   4   4       18.27        9.38      3.61 o 
  -1   4   4     1452.83     1299.89     38.61 o 
   0   4   4      187.04        0.00      1.08 o 
   1   4   4      210.29      238.55      8.84 o 
   2   4   4      601.59      578.05     11.44 o 
   3   4   4     1012.16     1090.84     19.68 o 
   4   4   4     2577.60     2545.32     42.75 o 
   5   4   4      544.11      520.27     12.40 o 
   7   4   4     1083.25     1078.96     26.87 o 
   8   4   4      242.43      290.69     22.19 o 
   9   4   4        2.07        0.57      5.07 o 
  10   4   4       37.99       24.54     10.83 o 
 -13   5   4        6.70        4.69      8.66 o 
 -12   5   4       38.19       17.32      8.66 o 
 -11   5   4      295.80      238.90     16.96 o 
 -10   5   4        0.99        6.50      7.58 o 
  -9   5   4      272.88      324.79     17.68 o 
  -8   5   4       63.78       76.14      5.27 o 
  -7   5   4      723.18      750.60     18.18 o 
  -6   5   4       70.83       89.24      5.29 o 
  -5   5   4      750.66      506.67     19.13 o 
  -4   5   4     1098.54     1195.98     26.13 o 
  -3   5   4     1555.33     1413.92     41.86 o 
  -2   5   4      944.90      997.47     31.04 o 
  -1   5   4     5246.35     5519.64    152.65 o 
   0   5   4     3240.84     3522.18     99.24 o 
   1   5   4      311.92      284.73     14.07 o 
   2   5   4     1058.83     1053.41     33.56 o 
   4   5   4       79.50       79.03      8.30 o 
   6   5   4       62.06       79.89     11.37 o 
   7   5   4     1522.41     1450.03     34.63 o 
   8   5   4      873.40      857.97     23.53 o 
   9   5   4     1421.88     1538.95     37.25 o 
  10   5   4      306.64      299.53     22.01 o 
 -13   6   4       88.70       69.29     12.63 o 
 -12   6   4        3.90       15.88      9.02 o 
 -11   6   4      962.83      971.13     37.17 o 
 -10   6   4      611.16      627.21     27.07 o 
  -9   6   4        5.64        2.53      6.50 o 
  -8   6   4     1205.55     1310.35     44.39 o 
  -7   6   4      395.25      419.70     15.52 o 
  -5   6   4     1170.64     1276.54     28.01 o 
  -4   6   4     1290.76     1235.99     27.15 o 
  -3   6   4      305.46      355.87     10.31 o 
  -2   6   4     1175.00     1190.18     36.81 o 
  -1   6   4     2794.03     2987.72     85.17 o 
   0   6   4      531.27      636.59     22.74 o 
   2   6   4      197.46      165.47     19.13 o 
   3   6   4     1906.75     1702.72    159.15 o 
   4   6   4      112.89      107.18      9.74 o 
   5   6   4      533.71      510.08     18.40 o 
   6   6   4       60.24       77.20      7.58 o 
   7   6   4      156.92      151.10     14.62 o 
   8   6   4       16.69       14.95      5.87 o 
   9   6   4        1.72        8.56      6.06 o 
  10   6   4      365.43      333.81     25.26 o 
 -12   7   4      219.03      215.08     16.96 o 
 -11   7   4        1.42        3.61      7.94 o 
 -10   7   4       23.35       11.91      8.66 o 
  -9   7   4      532.47      492.24     23.46 o 
  -8   7   4      946.40      889.21     33.20 o 
  -6   7   4     1295.08     1273.54     38.61 o 
  -5   7   4       91.93       83.73      7.40 o 
  -4   7   4      108.22      111.74      6.86 o 
  -3   7   4      543.51      521.93     22.74 o 
  -2   7   4     1183.15     1172.60     27.61 o 
  -1   7   4     1737.98     1987.65     41.34 o 
   0   7   4     3195.01     2895.18    164.74 o 
   1   7   4       16.76        4.80      4.33 o 
   2   7   4      623.32      630.67     13.33 o 
   3   7   4     1943.68     1656.08    285.82 o 
   4   7   4     6830.86     6913.93    141.38 o 
   5   7   4     1993.20     1998.06     45.57 o 
   6   7   4       80.67       86.91      7.89 o 
   7   7   4       44.90       39.28      6.74 o 
   8   7   4     1159.69     1124.24     29.80 o 
   9   7   4       16.28        5.09     18.95 o 
 -12   8   4       29.26        5.41      9.38 o 
 -11   8   4     1474.07     1604.47     55.94 o 
 -10   8   4      122.19      129.19     14.07 o 
  -9   8   4      177.46      188.02     15.88 o 
  -8   8   4     1084.18     1085.52     38.97 o 
  -7   8   4     3112.27     3263.83     66.90 o 
  -6   8   4       31.62       34.38      4.85 o 
  -5   8   4     2812.65     2900.98     59.81 o 
  -4   8   4      326.17      307.27     16.06 o 
  -3   8   4     1320.83     1319.81     29.47 o 
  -2   8   4       70.86       67.27      5.48 o 
  -1   8   4     4125.10     4222.09     84.34 o 
   0   8   4      468.54      429.10     22.74 o 
   2   8   4      306.57      295.99      9.89 o 
   3   8   4     1850.56     2002.47     45.43 o 
   4   8   4     2285.67     2300.50     58.82 o 
   5   8   4     1303.34     1328.72     33.03 o 
   6   8   4       21.07       18.95      6.40 o 
   7   8   4     1156.69     1209.80     31.53 o 
   8   8   4        2.74       10.46      6.74 o 
   9   8   4      267.36      273.06     14.30 o 
 -11   9   4       40.82       20.57      9.74 o 
 -10   9   4        1.15        0.00      8.66 o 
  -9   9   4      522.00      542.04     25.62 o 
  -8   9   4      395.66      453.26     22.37 o 
  -7   9   4       15.22       20.57      7.94 o 
  -6   9   4      222.51      256.97     10.28 o 
  -5   9   4      873.41      911.48     22.27 o 
  -4   9   4        0.11        0.00      3.95 o 
  -3   9   4     2652.11     2776.50     57.54 o 
  -2   9   4       59.56       65.62      5.60 o 
  -1   9   4      411.86      413.60     12.69 o 
   0   9   4       28.15       26.13      4.40 o 
   1   9   4      140.05      137.70      6.93 o 
   2   9   4       18.23       15.16      6.50 o 
   3   9   4     1298.03     1347.77     33.54 o 
   4   9   4        0.92       11.13      6.12 o 
   5   9   4     1606.92     1668.32     40.42 o 
   6   9   4        1.77        0.00      6.12 o 
   7   9   4      848.78      883.73     25.89 o 
   8   9   4      550.45      524.69     19.25 o 
 -11  10   4      309.14      313.60     20.93 o 
 -10  10   4      252.11      288.70     19.13 o 
  -9  10   4       80.12       83.00     11.91 o 
  -8  10   4      598.98      556.84     25.98 o 
  -7  10   4     3054.69     3145.42     95.27 o 
  -6  10   4       50.77       70.83      6.58 o 
  -5  10   4        3.32        5.75      4.46 o 
  -4  10   4     2252.46     2221.43     47.58 o 
  -3  10   4       73.91       66.38      6.25 o 
  -2  10   4       28.67       29.26      5.03 o 
  -1  10   4       24.37       46.57      6.32 o 
   0  10   4      616.96      677.28     17.92 o 
   1  10   4      911.10      935.40     33.92 o 
   2  10   4      272.78      301.33     17.32 o 
   3  10   4        2.15        0.00      6.86 o 
   4  10   4      502.62      457.81     17.34 o 
   5  10   4      125.73      127.21     10.49 o 
   6  10   4     1108.20     1146.37     31.19 o 
   7  10   4      226.20      201.71     12.73 o 
 -10  11   4      262.17      264.52     19.13 o 
  -9  11   4        0.11        0.00      7.94 o 
  -8  11   4        6.80        9.38      9.02 o 
  -7  11   4       11.52        8.30      7.58 o 
  -6  11   4      209.33      247.75     19.49 o 
  -5  11   4      370.20      358.55     12.73 o 
  -4  11   4      618.10      634.09     19.85 o 
  -3  11   4      458.06      466.31     14.66 o 
  -2  11   4      815.54      938.22     23.47 o 
  -1  11   4      259.08      272.54     21.65 o 
   0  11   4       86.35       87.69     10.83 o 
   1  11   4      227.46      244.32     15.52 o 
   2  11   4       63.50       49.80      9.74 o 
   3  11   4      450.88      469.50     22.37 o 
   4  11   4        0.84        5.05      8.30 o 
   5  11   4       58.82       46.70     12.99 o 
   6  11   4        5.86        0.00     15.70 o 
  -9  12   4        6.37        0.00      7.94 o 
  -8  12   4      408.00      430.89     23.46 o 
  -7  12   4       71.04       63.15     11.55 o 
  -6  12   4       13.00        5.05      7.58 o 
  -5  12   4       34.49       40.08      6.11 o 
  -4  12   4      243.58      219.03     12.45 o 
  -3  12   4      398.77      448.02     14.67 o 
  -2  12   4      616.45      663.42     41.86 o 
  -1  12   4        5.90       11.81      4.77 o 
   0  12   4     2133.16     2190.54     68.57 o 
   1  12   4       41.33       54.49      9.74 o 
   2  12   4      479.96      545.65     24.90 o 
   3  12   4      114.78       98.52     12.27 o 
   4  12   4      180.57      176.83     15.88 o 
   5  12   4        3.47        5.77      9.38 o 
  -8  13   4        9.07        9.74      9.74 o 
  -7  13   4       10.23       10.10      9.38 o 
  -6  13   4      331.10      359.80     21.29 o 
  -5  13   4      278.75      306.38     12.69 o 
  -4  13   4      194.74      195.97     10.45 o 
  -3  13   4      277.11      280.63     11.99 o 
  -2  13   4      438.75      443.80     15.18 o 
  -1  13   4        0.76        0.00      7.58 o 
   0  13   4      191.21      199.57     16.24 o 
   1  13   4       52.58       49.80     10.10 o 
   2  13   4      112.98      118.01     13.71 o 
   3  13   4      111.89      101.05     12.63 o 
   4  13   4      116.10      140.02     14.44 o 
  -7  14   4      350.98      367.74     22.74 o 
  -6  14   4        4.19        2.17      9.02 o 
  -5  14   4      138.09      142.13      9.92 o 
  -4  14   4        6.74        6.37      5.45 o 
  -3  14   4     1497.39     1545.18     36.24 o 
  -2  14   4      161.03      150.49     14.07 o 
  -1  14   4      224.27      251.17     17.68 o 
   0  14   4      127.26       99.60     12.27 o 
   1  14   4      198.25      224.83     16.60 o 
   2  14   4       12.49       11.91      9.02 o 
  -4  15   4       19.48        8.12      6.25 o 
  -3  15   4      111.63      105.74     12.27 o 
  -2  15   4      113.80      103.57     12.63 o 
  -1  15   4        1.04        4.69      9.02 o 
   0  15   4       99.10       99.60     12.99 o 
  -3 -15   5       11.74       11.19      9.02 o 
  -2 -15   5      319.94      372.43     20.93 o 
  -1 -15   5       16.73       25.98      9.74 o 
   0 -15   5      715.05      806.20     32.12 o 
   1 -15   5       83.52       75.02      7.90 o 
   2 -15   5       11.36       12.27      9.74 o 
   3 -15   5       64.57       61.35     12.27 o 
  -5 -14   5      353.79      354.74     21.29 o 
  -4 -14   5       73.05       72.18     12.27 o 
  -3 -14   5       62.41       83.72     12.27 o 
  -2 -14   5        1.53        0.00      7.94 o 
  -1 -14   5      346.91      386.86     19.85 o 
   0 -14   5       44.99       26.40      6.25 o 
   1 -14   5       85.67      105.17      9.38 o 
   2 -14   5      517.50      478.89     23.10 o 
   3 -14   5        5.76       14.44      8.66 o 
   4 -14   5       64.75       80.12     12.27 o 
   5 -14   5       21.05        7.94      9.38 o 
  -6 -13   5      147.17      130.64     14.44 o 
  -5 -13   5       86.49      102.49     12.99 o 
  -4 -13   5       67.56       78.31     11.91 o 
  -3 -13   5        8.49       12.99      8.66 o 
  -2 -13   5      173.35      178.64     15.16 o 
  -1 -13   5      625.24      627.09     18.22 o 
   0 -13   5       21.90       31.59      5.99 o 
   1 -13   5     1490.23     1406.14     32.91 o 
   2 -13   5        3.89       10.18      5.38 o 
   3 -13   5      154.43      171.06     15.16 o 
   4 -13   5      101.66       89.86     12.63 o 
   5 -13   5      899.28      905.45     36.09 o 
   6 -13   5      171.47      202.09     16.96 o 
   7 -13   5     1001.19     1012.99     40.78 o 
  -7 -12   5       90.12       83.36     12.27 o 
  -6 -12   5       12.28        7.22      8.66 o 
  -5 -12   5        2.68        0.00      8.30 o 
  -4 -12   5      328.16      353.66     19.49 o 
  -3 -12   5       27.33       33.56      8.66 o 
  -2 -12   5     1442.85     1444.24     47.64 o 
  -1 -12   5       20.47       26.81      5.74 o 
   0 -12   5      116.58      112.46     10.10 o 
   1 -12   5       28.88       35.18      5.85 o 
   2 -12   5      171.35      181.90      9.36 o 
   3 -12   5      437.87      392.64     20.93 o 
   4 -12   5        0.36        0.00      7.58 o 
   5 -12   5       13.75       14.07      9.02 o 
   6 -12   5      101.46       85.53     12.27 o 
   7 -12   5        7.94       22.37      9.74 o 
   8 -12   5      197.17      191.63     17.68 o 
  -8 -11   5      278.33      279.32     18.40 o 
  -7 -11   5      225.90      212.92     16.24 o 
  -6 -11   5      216.27      238.54     16.96 o 
  -5 -11   5     1325.68     1311.43     45.11 o 
  -4 -11   5     1175.70     1291.59     44.39 o 
  -3 -11   5       39.17       53.77      9.02 o 
  -2 -11   5      229.71      216.38      9.76 o 
  -1 -11   5      837.59      835.70     21.18 o 
   0 -11   5      745.13      763.45     25.26 o 
   1 -11   5        4.73        2.33      4.42 o 
   2 -11   5      561.42      632.14     17.16 o 
   3 -11   5       57.85       49.15      5.54 o 
   4 -11   5     1072.78      902.92     33.92 o 
   5 -11   5      126.21      114.76     12.99 o 
   6 -11   5      364.73      368.82     20.57 o 
   7 -11   5      184.27      193.07     15.88 o 
   8 -11   5       76.26       56.30     11.91 o 
  -9 -10   5        1.81        1.08      6.41 o 
  -8 -10   5      569.45      633.69     20.40 o 
  -7 -10   5      214.61      225.78     16.42 o 
  -6 -10   5      775.32      862.70     23.95 o 
  -5 -10   5      415.72      406.35     20.57 o 
  -4 -10   5     2976.01     3217.24     95.27 o 
  -3 -10   5       10.10        9.18      4.25 o 
  -2 -10   5      480.30      581.34     16.05 o 
  -1 -10   5      162.48      161.82      8.55 o 
   0 -10   5      275.02      289.18     10.57 o 
   1 -10   5      591.75      715.02     18.58 o 
   2 -10   5      670.17      600.86     16.13 o 
   3 -10   5       20.62       32.16      4.67 o 
   4 -10   5      133.53      100.69     11.19 o 
   5 -10   5      135.18      134.25     13.35 o 
   6 -10   5      149.63      131.72     12.99 o 
   7 -10   5        5.88        4.69      7.94 o 
   8 -10   5        8.63        8.30      9.38 o 
   9 -10   5       12.56       13.71      9.74 o 
 -10  -9   5      186.82      171.74     16.42 o 
  -9  -9   5       39.98       44.51      7.75 o 
  -8  -9   5      164.83      183.72     13.53 o 
  -7  -9   5      952.39      863.59     23.73 o 
  -6  -9   5       72.25       84.85      7.94 o 
  -5  -9   5        1.10        3.66      5.03 o 
  -4  -9   5      635.51      698.66     26.71 o 
  -3  -9   5      194.79      200.52      8.58 o 
  -2  -9   5     2056.54     2301.71     47.97 o 
  -1  -9   5        2.85        3.06      3.69 o 
   0  -9   5     1170.37     1234.54     27.81 o 
   1  -9   5     1317.20     1353.19     30.08 o 
   2  -9   5     1746.72     1858.44     39.63 o 
   3  -9   5      467.06      443.44     13.17 o 
   4  -9   5      318.66      294.84     17.32 o 
   5  -9   5       12.32        8.66      7.22 o 
   6  -9   5      358.98      348.61     19.13 o 
   7  -9   5       78.81       76.15     11.55 o 
   8  -9   5      402.11      387.94     22.01 o 
   9  -9   5       20.65       20.57      9.38 o 
  10  -9   5      969.88      981.59     38.97 o 
 -11  -8   5     1419.85     1475.09     37.42 o 
 -10  -8   5       32.97       42.60      7.50 o 
  -9  -8   5      684.70      657.83     20.26 o 
  -8  -8   5       57.89       46.95      8.12 o 
  -7  -8   5      454.04      437.27     15.05 o 
  -6  -8   5       94.11       91.93      9.02 o 
  -4  -8   5       32.76       11.72      9.65 o 
  -3  -8   5     4384.22     4515.40     89.68 o 
  -2  -8   5      240.68      283.74     10.29 o 
  -1  -8   5     6393.67     6797.07    144.71 o 
   0  -8   5     1157.77     1415.68     30.87 o 
   1  -8   5     1835.49     2111.30     43.87 o 
   2  -8   5        7.26        4.72      3.33 o 
   3  -8   5      303.64      289.64      9.60 o 
   4  -8   5      421.98      411.40     19.49 o 
   5  -8   5       34.39       33.92      7.58 o 
   6  -8   5     2194.95     2183.32     68.21 o 
   7  -8   5      229.80      220.86     16.96 o 
   8  -8   5      500.44      501.26     24.54 o 
   9  -8   5      191.59      148.32     14.80 o 
  10  -8   5       83.85       41.50     11.55 o 
 -11  -7   5      172.02      169.40     11.05 o 
 -10  -7   5       41.99       29.90      6.58 o 
  -9  -7   5      184.39      187.81     10.31 o 
  -8  -7   5      166.94      144.50      8.80 o 
  -7  -7   5      941.90      911.57     23.58 o 
  -6  -7   5       80.07       82.64     11.01 o 
  -5  -7   5     2808.36     3025.87     62.33 o 
  -4  -7   5      600.75      629.73     23.46 o 
  -3  -7   5     1231.31     1170.83     59.36 o 
  -2  -7   5      205.63      188.38      7.52 o 
  -1  -7   5     2623.90     2734.82     55.37 o 
   0  -7   5      181.57      156.23      7.09 o 
   1  -7   5     3648.02     3703.13     73.74 o 
   2  -7   5     1051.08     1095.81     41.50 o 
   3  -7   5     1181.83     1224.03     26.66 o 
   6  -7   5      551.01      586.07     24.54 o 
   7  -7   5     4425.50     4441.70    129.19 o 
   8  -7   5       86.96       89.86     11.91 o 
   9  -7   5      871.06      911.22     35.37 o 
  10  -7   5      118.00      136.41     14.44 o 
 -12  -6   5     1632.63     1631.99     40.05 o 
 -11  -6   5      466.34      416.91     15.83 o 
 -10  -6   5      144.41      169.02     10.20 o 
  -9  -6   5      482.54      479.97     15.91 o 
  -8  -6   5     2819.57     2739.65     59.26 o 
  -7  -6   5     1510.97     1442.07     33.40 o 
  -6  -6   5     5005.13     5115.04     83.83 o 
  -5  -6   5     3360.67     3733.12     61.72 o 
  -4  -6   5     3722.38     3453.96    161.49 o 
  -3  -6   5        2.83        1.40      1.80 o 
  -2  -6   5     5990.27     6002.08    117.13 o 
  -1  -6   5      194.93      183.16      7.15 o 
   0  -6   5      131.51       72.51     12.45 o 
   1  -6   5      403.00      456.47     11.81 o 
   2  -6   5        4.84        5.64      2.67 o 
   3  -6   5      129.21      117.65      5.34 o 
   4  -6   5     2629.94     2486.46     73.62 o 
   5  -6   5     1579.00     1727.53     54.13 o 
   6  -6   5     3687.95     3963.17    115.12 o 
   7  -6   5        3.96       10.47      7.22 o 
   8  -6   5       20.21       16.24      7.94 o 
   9  -6   5       81.85       63.88     10.47 o 
  10  -6   5      141.64      153.88     10.72 o 
  11  -6   5       97.88       80.34      8.93 o 
 -12  -5   5      127.45      108.22      9.35 o 
 -11  -5   5       70.58       62.71      7.54 o 
 -10  -5   5      402.64      412.20     14.95 o 
  -9  -5   5      240.45      257.71     11.09 o 
  -8  -5   5       99.34       83.33      6.76 o 
  -7  -5   5        2.93        4.87      4.08 o 
  -6  -5   5      139.31      178.68      5.89 o 
  -5  -5   5     1625.24     1707.23     29.46 o 
  -4  -5   5     4695.11     5472.23     88.86 o 
  -3  -5   5      572.12      748.37     27.79 o 
  -1  -5   5     2596.78     3144.75     62.65 o 
   0  -5   5     1576.78     1943.25     39.67 o 
   1  -5   5     1123.05     1220.67     25.99 o 
   2  -5   5      202.14      298.16      8.67 o 
   3  -5   5      188.50      138.87     11.37 o 
   4  -5   5     5338.44     5782.94    112.87 o 
   5  -5   5      430.88      418.26     18.40 o 
   6  -5   5     1390.05     1396.24     45.47 o 
   7  -5   5      452.45      415.73     19.49 o 
   8  -5   5     1138.07     1144.35     40.06 o 
   9  -5   5     1535.65     1518.34     36.94 o 
  10  -5   5      641.85      653.17     20.74 o 
  11  -5   5      245.05      232.16     22.74 o 
 -12  -4   5      707.68      727.43     21.73 o 
 -11  -4   5     1086.03     1097.70     28.05 o 
 -10  -4   5      151.08      165.00      9.70 o 
  -9  -4   5      204.05      196.43      9.55 o 
  -8  -4   5     2825.67     2822.73     60.12 o 
  -7  -4   5     2058.80     2070.49     44.86 o 
  -6  -4   5      955.63      908.11     21.69 o 
  -5  -4   5     7251.83     7682.38    124.02 o 
  -4  -4   5      253.54      283.93      6.85 o 
  -3  -4   5     1205.71     1126.59     24.11 o 
  -2  -4   5     2232.49     2036.49    208.95 o 
  -1  -4   5    12165.52    12740.11    349.69 o 
   0  -4   5     4549.05     4909.51     95.82 o 
   1  -4   5      755.26      741.28     16.53 o 
   2  -4   5      876.32      847.34     24.90 o 
   3  -4   5     3965.65     4143.32     81.37 o 
   4  -4   5      295.55      321.34     12.45 o 
   5  -4   5      643.49      658.96     24.90 o 
   6  -4   5      896.28      940.81     32.48 o 
   7  -4   5      237.04      263.65     14.44 o 
   8  -4   5      997.01      967.62     25.46 o 
   9  -4   5      151.81      130.76      9.18 o 
  10  -4   5      539.42      538.35     21.83 o 
  11  -4   5      276.65      265.75     13.35 o 
 -13  -3   5        2.99        0.00      9.02 o 
 -12  -3   5      171.33      182.97     16.60 o 
 -11  -3   5      361.96      378.44     14.05 o 
 -10  -3   5      122.48      142.78      8.63 o 
  -9  -3   5      225.53      234.68     10.22 o 
  -8  -3   5      828.25      838.95     21.25 o 
  -7  -3   5       72.72       69.40      5.36 o 
  -6  -3   5      537.56      681.57     20.03 o 
  -5  -3   5     2076.77     2338.88     39.32 o 
  -4  -3   5      398.60      531.61     10.90 o 
  -3  -3   5      219.65      237.46      7.76 o 
  -2  -3   5     1419.31     1705.97     28.47 o 
  -1  -3   5     3584.32     3461.57    322.63 o 
   2  -3   5      332.99      477.93     11.56 o 
   3  -3   5       44.54       51.05      3.39 o 
   4  -3   5      968.99      986.73     21.17 o 
   5  -3   5       44.95       40.12      2.82 o 
   6  -3   5       67.89       90.47      6.62 o 
   7  -3   5        3.35        8.62      4.72 o 
   8  -3   5        4.82        4.55      5.23 o 
   9  -3   5      106.05      115.07      8.41 o 
  10  -3   5      201.15      229.14     11.81 o 
  11  -3   5        1.81        3.97      9.74 o 
 -13  -2   5       15.21       20.21     10.83 o 
 -12  -2   5      282.98      286.54     20.57 o 
 -11  -2   5     3178.97     3204.78     68.92 o 
 -10  -2   5       32.72       21.13      5.29 o 
  -9  -2   5     1239.85     1253.25     23.65 o 
  -8  -2   5       19.94       19.68      4.20 o 
  -7  -2   5     1121.50     1072.11     33.38 o 
  -6  -2   5      278.33      230.24      8.29 o 
  -5  -2   5     4408.21     4500.55     90.97 o 
  -4  -2   5      763.02      781.90     17.35 o 
  -2  -2   5      581.12      665.72     19.13 o 
  -1  -2   5      488.53      401.11     10.08 o 
   0  -2   5     3735.49     3974.35     79.40 o 
   1  -2   5      446.48      417.75      8.45 o 
   2  -2   5      901.40     1092.22     19.20 o 
   3  -2   5     2632.26     2565.10    178.72 o 
   4  -2   5      188.72      181.32      5.47 o 
   5  -2   5       98.42       61.58      5.33 o 
   6  -2   5       17.69       14.88      4.20 o 
   7  -2   5      103.55      117.73      7.60 o 
   8  -2   5       12.14        0.50      4.93 o 
   9  -2   5      336.27      290.96     12.57 o 
  10  -2   5     1566.40     1498.28     36.68 o 
  11  -2   5      319.86      320.10     23.10 o 
 -13  -1   5       85.14       72.90     12.63 o 
 -12  -1   5       82.08       62.43     11.55 o 
 -11  -1   5      392.98      408.50     17.32 o 
 -10  -1   5      295.67      299.61      9.18 o 
  -9  -1   5      220.09      224.94      7.61 o 
  -8  -1   5        5.07        4.69      4.69 o 
  -7  -1   5     1151.83     1313.60     40.06 o 
  -6  -1   5        0.27        1.44      3.61 o 
  -5  -1   5     2714.30     2913.01     81.92 o 
  -4  -1   5       96.28       89.14      5.77 o 
  -3  -1   5     1039.45     1063.15     31.40 o 
  -2  -1   5       75.35       45.47      4.69 o 
  -1  -1   5     7647.24     7817.00    212.56 o 
   0  -1   5     6208.76     6411.83    103.28 o 
   1  -1   5      817.06     1018.55     17.83 o 
   2  -1   5      981.18      864.73     15.60 o 
   3  -1   5      136.98      216.19      5.99 o 
   4  -1   5        9.54       17.04      2.49 o 
   5  -1   5     2039.31     2350.62     39.88 o 
   6  -1   5        3.96        9.13      2.73 o 
   7  -1   5      560.57      576.42     16.60 o 
   8  -1   5      128.22      112.19     12.45 o 
   9  -1   5      369.27      373.24     13.78 o 
  10  -1   5     1100.11     1024.17     41.50 o 
  11  -1   5      217.88      219.78     19.13 o 
 -13   0   5       72.26       51.61     11.55 o 
 -12   0   5     1187.61     1229.88     47.28 o 
 -11   0   5      928.38     1009.42     26.26 o 
 -10   0   5     1676.83     1763.10     38.01 o 
  -9   0   5       25.62       19.71      4.08 o 
  -8   0   5     2889.96     2954.16     84.08 o 
  -7   0   5     1346.82     1339.22     40.42 o 
  -6   0   5     3666.60     3837.59    106.82 o 
  -5   0   5     2211.71     2039.69     58.46 o 
  -3   0   5       85.51      112.91      5.59 o 
  -2   0   5      252.18      167.09      7.94 o 
  -1   0   5      419.77      228.80      9.02 o 
   0   0   5     1288.27     1224.36     20.96 o 
   1   0   5       57.71      111.31      4.30 o 
   2   0   5      404.35      333.20      8.80 o 
   3   0   5        3.01        6.91      2.27 o 
   4   0   5     4809.12     4982.90     81.31 o 
   5   0   5      210.94      248.41      9.25 o 
   6   0   5     1565.88     1615.63     36.06 o 
   7   0   5       46.85       49.60      5.72 o 
   8   0   5        3.26        1.99      4.93 o 
   9   0   5      184.91      143.27     14.07 o 
  10   0   5     1037.36     1042.94     42.94 o 
  11   0   5      153.99      114.40     15.16 o 
 -13   1   5        1.32       18.40      9.38 o 
 -12   1   5       16.70       11.61      5.74 o 
 -11   1   5        2.37        0.00      6.50 o 
 -10   1   5     1708.07     1784.25     38.37 o 
  -9   1   5      292.03      271.52      9.51 o 
  -8   1   5      341.44      344.16     10.53 o 
  -7   1   5      543.96      563.33     19.49 o 
  -6   1   5     1651.32     1887.76     54.49 o 
  -5   1   5        5.73        0.00      2.17 o 
  -1   1   5      125.22       73.26      6.13 o 
   0   1   5     1425.42     1617.76     27.46 o 
   1   1   5     3420.46     3602.36     58.87 o 
   2   1   5       16.59       15.50      2.17 o 
   3   1   5       20.16       40.62      3.80 o 
   4   1   5        5.20        0.00      2.61 o 
   5   1   5      463.06      577.27     12.14 o 
   6   1   5      494.76      493.17     11.29 o 
   7   1   5        7.56        4.56      3.22 o 
   8   1   5      586.11      572.35     27.07 o 
   9   1   5      151.17      128.47     14.07 o 
  10   1   5      633.22      653.19     31.40 o 
  11   1   5       33.60       30.31     11.55 o 
 -12   2   5      120.73      124.86     12.27 o 
 -11   2   5     1144.93     1324.79     44.75 o 
 -10   2   5      403.31      413.93     19.49 o 
  -9   2   5      611.74      651.75     25.26 o 
  -8   2   5      346.50      327.68     15.52 o 
  -7   2   5     4268.62     4437.73    123.06 o 
  -6   2   5     7022.57     7442.77    203.90 o 
  -5   2   5      223.74      339.95     12.99 o 
  -4   2   5      730.94      604.11     19.85 o 
  -3   2   5     7156.56     7218.30    197.40 o 
  -2   2   5    17857.38    18606.58    361.97 o 
   0   2   5    17112.27    18129.71    365.72 o 
   2   2   5      675.16      607.49     11.87 o 
   3   2   5     7544.11     7982.19    128.75 o 
   4   2   5      720.79      732.19     14.31 o 
   5   2   5      490.74      577.02     12.24 o 
   6   2   5     1820.69     1861.27     32.73 o 
   7   2   5      678.07      683.56     18.46 o 
   8   2   5      543.55      588.23     28.15 o 
   9   2   5      176.30      225.19     18.40 o 
  10   2   5      417.12      440.27     25.62 o 
  11   2   5      425.15      426.56     27.43 o 
 -13   3   5      727.71      761.09     31.40 o 
 -12   3   5      473.97      530.85     24.54 o 
 -11   3   5      218.57      231.32     15.88 o 
 -10   3   5       50.02       86.61     10.10 o 
  -9   3   5       82.63       90.57     16.96 o 
  -8   3   5      625.89      631.85     16.13 o 
  -7   3   5       95.01       86.55      5.38 o 
  -6   3   5        2.51        0.00      3.61 o 
  -5   3   5      307.70      256.22     11.19 o 
  -4   3   5     1111.22     1274.62     37.89 o 
  -3   3   5      451.40      357.63     13.35 o 
  -2   3   5      288.70      311.80     12.99 o 
  -1   3   5     5632.10     5873.67    161.31 o 
   0   3   5      358.50      245.83     45.47 o 
   1   3   5      410.11      472.55      9.91 o 
   2   3   5       32.91       32.90      2.90 o 
   3   3   5      339.04      333.80      7.93 o 
   4   3   5       13.18       28.53      3.12 o 
   5   3   5        9.21        7.14      2.93 o 
   6   3   5       22.13       32.77      5.12 o 
   7   3   5     1876.08     1892.95     42.64 o 
   8   3   5       46.11       43.39      5.94 o 
   9   3   5       11.42       12.99      9.74 o 
  10   3   5       49.90       38.25     12.27 o 
 -13   4   5      191.78      197.76     16.60 o 
 -12   4   5       24.16       29.23      9.38 o 
 -11   4   5      325.05      316.49     18.77 o 
 -10   4   5      626.11      573.80     24.90 o 
  -9   4   5     2259.16     2326.34     48.67 o 
  -8   4   5      125.81      136.21      6.93 o 
  -7   4   5      734.04      803.25     19.06 o 
  -6   4   5     3513.72     3948.02    110.07 o 
  -5   4   5     2309.25     2292.66     65.32 o 
  -4   4   5      242.81      202.45     10.10 o 
  -3   4   5     3296.60     3353.29     93.83 o 
  -2   4   5      855.91      830.02     26.34 o 
  -1   4   5     3463.59     3732.21    104.65 o 
   1   4   5     4512.32     4773.59     78.04 o 
   2   4   5      622.21      574.91     11.70 o 
   3   4   5     2163.88     2304.86     39.28 o 
   4   4   5      351.35      436.37      9.98 o 
   5   4   5     1874.24     1803.67     54.49 o 
   6   4   5      192.45      220.83     10.58 o 
   7   4   5     1423.92     1359.37     32.73 o 
   8   4   5        3.64        1.79      5.95 o 
   9   4   5      392.52      434.86     25.98 o 
  10   4   5        2.68        3.61     10.10 o 
 -13   5   5      807.19      705.88     31.04 o 
 -12   5   5     1807.83     1711.65     57.74 o 
 -11   5   5       10.80       13.71      7.94 o 
 -10   5   5     2783.09     2825.32     86.61 o 
  -9   5   5       90.61      110.07     11.55 o 
  -8   5   5      451.52      467.14     13.17 o 
  -7   5   5     1343.64     1466.38     32.08 o 
  -6   5   5      781.86      851.74     19.97 o 
  -5   5   5     2499.10     2734.38     77.59 o 
  -4   5   5      972.06      908.33     28.87 o 
  -3   5   5      407.01      429.09     15.88 o 
  -2   5   5     5181.05     5588.21    154.82 o 
  -1   5   5      397.72      451.46     16.96 o 
   0   5   5      977.07        2.89      1.80 o 
   1   5   5      354.93      379.65     12.02 o 
   2   5   5      764.92      844.46     21.21 o 
   3   5   5      710.95      707.89     18.95 o 
   4   5   5        4.34        0.00      4.57 o 
   5   5   5      491.21      509.92     21.29 o 
   6   5   5        2.60        4.37      5.27 o 
   7   5   5       26.33       28.53      6.14 o 
   8   5   5      620.74      587.85     33.38 o 
   9   5   5     1015.61     1016.58     27.37 o 
  10   5   5       24.46       13.35     11.19 o 
 -13   6   5      113.39      115.84     14.44 o 
 -12   6   5      347.28      363.41     20.93 o 
 -11   6   5       18.94       17.32      9.02 o 
 -10   6   5      851.48      917.72     35.01 o 
  -9   6   5      152.95      108.99     11.55 o 
  -8   6   5     1280.77     1289.33     29.18 o 
  -5   6   5      262.22      267.05      9.14 o 
  -4   6   5     1423.13     1461.92     44.03 o 
  -3   6   5      809.49      941.89     30.31 o 
  -2   6   5     5367.87     5619.61    156.26 o 
  -1   6   5       95.87      162.40     10.83 o 
   0   6   5     3583.16     3689.99    104.65 o 
   1   6   5     2063.30     2312.29     49.92 o 
   2   6   5     1466.46     1303.88     87.51 o 
   5   6   5      119.75       92.52      7.45 o 
   6   6   5      897.43      902.27     24.46 o 
   7   6   5        4.66        1.82      7.40 o 
   8   6   5     1338.43     1403.65     34.99 o 
   9   6   5      625.40      580.04     19.24 o 
 -12   7   5      273.22      276.79     19.13 o 
 -11   7   5        5.61        4.33      7.94 o 
 -10   7   5     1641.84     1624.68     55.21 o 
  -9   7   5     2253.83     2255.85     71.45 o 
  -8   7   5      908.99      896.23     22.04 o 
  -7   7   5     1631.61     1747.74     51.61 o 
  -6   7   5     1788.27     1739.26     60.45 o 
  -5   7   5      824.16      906.71     21.76 o 
  -4   7   5       26.57       30.48      4.34 o 
  -3   7   5     2621.74     2746.32     56.26 o 
  -2   7   5      270.84      300.97     14.80 o 
  -1   7   5      129.45       92.02      8.66 o 
   0   7   5       42.20       83.72      8.66 o 
   1   7   5      518.11        5.05      2.17 o 
   2   7   5      224.96      260.19     15.16 o 
   4   7   5        0.41        4.93      5.72 o 
   5   7   5        0.58        6.64      5.72 o 
   6   7   5      144.53      104.12      8.50 o 
   7   7   5       51.17       42.64      7.14 o 
   8   7   5      164.56      166.84     10.92 o 
   9   7   5        6.02        9.83      7.58 o 
 -12   8   5        0.58        2.53      9.38 o 
 -11   8   5      151.23      143.99     15.16 o 
 -10   8   5      124.29      139.30     14.44 o 
  -9   8   5      608.36      592.56     27.07 o 
  -8   8   5      224.85      239.98     16.60 o 
  -7   8   5     1129.54     1168.29     27.32 o 
  -6   8   5      210.32      246.04     10.05 o 
  -5   8   5      777.30      801.12     20.12 o 
  -4   8   5     1974.60     2014.55     42.98 o 
  -3   8   5     3899.72     3893.65     78.47 o 
  -2   8   5     2141.33     2369.19     49.50 o 
  -1   8   5      895.68      869.89     20.79 o 
   0   8   5       14.91       17.10      3.73 o 
   1   8   5        6.02        1.29      1.62 o 
   2   8   5       28.14       10.66      8.66 o 
   3   8   5     1413.58     1328.59     32.66 o 
   4   8   5      436.70      465.21     16.28 o 
   5   8   5      215.07      239.55     12.48 o 
   6   8   5        4.15       11.39      6.32 o 
   7   8   5      297.48      343.04     14.91 o 
   8   8   5     1714.51     1739.51     42.90 o 
 -11   9   5      364.19      393.72     22.74 o 
 -10   9   5       99.92      116.92     13.71 o 
  -9   9   5     1292.40     1385.78     49.08 o 
  -8   9   5        5.10       16.96      7.58 o 
  -7   9   5     3346.86     3328.50     68.83 o 
  -6   9   5      790.07      783.17     21.65 o 
  -5   9   5      796.82      813.17     20.63 o 
  -4   9   5     1824.81     1883.89     40.82 o 
  -3   9   5     3112.01     3237.97     66.47 o 
  -2   9   5     2039.78     2305.92     59.36 o 
  -1   9   5     2790.85     3076.95     63.15 o 
   0   9   5      209.92      262.08     10.29 o 
   1   9   5     1113.98     1143.37     26.08 o 
   2   9   5       42.66       28.51      7.58 o 
   3   9   5        1.45        3.56      6.06 o 
   4   9   5      158.23      176.26     11.01 o 
   5   9   5     1043.85     1060.13     39.34 o 
   6   9   5       46.05       41.01      7.53 o 
   7   9   5      240.76      268.69     14.01 o 
   8   9   5      294.72      298.12     19.49 o 
 -11  10   5        7.88        0.00      9.02 o 
 -10  10   5       67.17       60.63     11.19 o 
  -9  10   5      414.67      474.56     24.90 o 
  -8  10   5       39.45       49.08      9.74 o 
  -7  10   5     2069.30     2171.05     69.29 o 
  -6  10   5        2.47        0.00      4.59 o 
  -5  10   5       19.33       20.66      5.34 o 
  -4  10   5      156.83      144.81      8.52 o 
  -3  10   5     2105.95     2135.93     46.06 o 
  -2  10   5      132.71      141.65     13.35 o 
  -1  10   5      457.68      465.54     14.23 o 
   0  10   5        1.35        4.39      4.14 o 
   1  10   5      985.46      997.83     35.73 o 
   2  10   5        1.43        5.05      7.22 o 
   3  10   5      624.52      651.03     27.07 o 
   4  10   5        6.53        3.57      6.27 o 
   5  10   5       35.01       45.31      7.98 o 
   6  10   5        6.02        2.37      6.99 o 
   7  10   5      524.38      504.65     19.77 o 
 -10  11   5       12.09       10.10      9.38 o 
  -9  11   5      151.94      136.41     14.80 o 
  -8  11   5      533.71      563.33     27.43 o 
  -7  11   5      801.44      879.82     35.37 o 
  -6  11   5     2366.92     2515.54     56.12 o 
  -5  11   5      420.45      430.59     14.26 o 
  -4  11   5      307.40      292.15     11.85 o 
  -3  11   5      586.10      649.04     18.24 o 
  -2  11   5     1670.53     1766.79     49.80 o 
  -1  11   5      125.97      128.12      7.90 o 
   0  11   5     2732.45     2729.33     82.64 o 
   1  11   5       73.39       62.07      9.74 o 
   2  11   5     1052.80     1068.92     38.97 o 
   3  11   5      139.47      178.27     14.80 o 
   4  11   5     3325.74     3621.06    108.62 o 
   5  11   5      391.09      401.98     16.91 o 
   6  11   5      657.03      666.61     22.89 o 
  -9  12   5      118.90      111.15     14.07 o 
  -8  12   5      183.11      167.81     15.88 o 
  -7  12   5      114.78      131.00     14.44 o 
  -6  12   5       59.52       60.07      7.09 o 
  -5  12   5        1.60        2.48      5.23 o 
  -4  12   5      383.12      448.19     17.14 o 
  -3  12   5      201.74      181.41     14.98 o 
  -2  12   5      327.71      395.81     19.85 o 
  -1  12   5       28.65        5.77      7.94 o 
   0  12   5       32.73       48.00      9.38 o 
   1  12   5       11.44        5.05      7.94 o 
   2  12   5       69.49       85.89     11.91 o 
   3  12   5      146.74      140.74     14.44 o 
   4  12   5      329.73      310.00     20.21 o 
   5  12   5       29.80       36.81     10.10 o 
  -8  13   5      609.15      586.79     28.51 o 
  -7  13   5       57.24       72.18     11.91 o 
  -6  13   5      521.04      514.25     25.62 o 
  -5  13   5      193.04      229.89     13.53 o 
  -4  13   5      155.04      167.88     18.77 o 
  -3  13   5       78.07       79.03     12.63 o 
  -2  13   5       93.66       77.97      7.58 o 
  -1  13   5        2.97        7.22      8.30 o 
   0  13   5       73.81       92.75     11.91 o 
   1  13   5      932.71     1061.71     40.06 o 
   2  13   5      332.44      351.50     21.29 o 
   3  13   5      100.75      108.26     12.99 o 
  -6  14   5       15.62       13.71      9.38 o 
  -5  14   5       37.77       43.43     16.24 o 
  -4  14   5       53.46       62.48      7.40 o 
  -3  14   5       73.35       86.48      9.56 o 
  -2  14   5       52.60       50.88     10.10 o 
  -1  14   5       27.90       19.13      9.74 o 
   0  14   5       21.12        0.00      8.66 o 
   1  14   5       30.65       46.55     11.19 o 
   2  14   5       39.34       14.44      9.38 o 
  -3  15   5       99.20       98.16     12.99 o 
  -2  15   5      206.91      223.02     16.60 o 
  -2 -15   6      325.72      348.61     20.21 o 
  -1 -15   6        2.57        9.74      8.30 o 
   0 -15   6      184.47      163.84     14.44 o 
   1 -15   6       66.28       66.39      7.86 o 
   2 -15   6      191.10      177.55     16.24 o 
   3 -15   6       45.60       70.01     12.99 o 
  -5 -14   6      750.97      748.10     32.12 o 
  -4 -14   6      401.30      417.54     22.37 o 
  -3 -14   6      217.42      234.21     17.68 o 
  -2 -14   6      234.52      252.98     16.96 o 
  -1 -14   6     1236.77     1226.27     42.94 o 
   0 -14   6      232.53      237.87     11.73 o 
   1 -14   6        6.21        0.00      5.29 o 
   2 -14   6       31.97       20.93     10.10 o 
   3 -14   6       78.13       58.10     11.55 o 
   4 -14   6        2.11       10.47      9.38 o 
   5 -14   6      163.32      163.48     16.24 o 
  -6 -13   6       68.54       73.26     11.91 o 
  -5 -13   6        1.29        0.00      8.66 o 
  -4 -13   6       26.44       27.07      9.74 o 
  -3 -13   6       74.39       55.94     10.10 o 
  -2 -13   6        2.44        7.58      7.94 o 
  -1 -13   6        7.50       14.11      5.74 o 
   0 -13   6       81.26       75.76      7.40 o 
   1 -13   6        6.42       10.20      5.45 o 
   2 -13   6      161.25      141.83     14.07 o 
   3 -13   6        9.18       32.48      9.38 o 
   4 -13   6        3.51        9.38      9.02 o 
   5 -13   6       36.64       29.23     10.83 o 
   6 -13   6      298.04      322.63     21.29 o 
  -7 -12   6      362.77      358.35     20.93 o 
  -6 -12   6      544.41      607.36     27.07 o 
  -5 -12   6     1116.06     1066.40     39.34 o 
  -4 -12   6      733.26      711.29     29.23 o 
  -3 -12   6     1454.38     1436.30     48.36 o 
  -2 -12   6       79.16      100.38     15.88 o 
  -1 -12   6     3825.34     3830.00     78.47 o 
   0 -12   6     1064.44     1065.21     26.02 o 
   1 -12   6      512.46      502.62     15.40 o 
   2 -12   6      904.77      909.44     23.26 o 
   3 -12   6     1294.34     1277.15     45.11 o 
   4 -12   6     1354.96     1276.43     45.83 o 
   5 -12   6     1202.77     1210.75     44.03 o 
   6 -12   6      622.63      726.45     31.76 o 
   7 -12   6       90.98      125.95     15.52 o 
  -8 -11   6        9.14        2.89      8.30 o 
  -7 -11   6       17.08       18.77      8.66 o 
  -6 -11   6      703.18      717.07     29.59 o 
  -5 -11   6       33.04       22.37      9.02 o 
  -4 -11   6      637.61      694.33     28.51 o 
  -3 -11   6      414.01      413.57     19.85 o 
  -2 -11   6      230.95      222.12     11.37 o 
  -1 -11   6        0.01        0.00      4.59 o 
   0 -11   6     4106.63     4169.38     84.59 o 
   1 -11   6      539.80      540.52     15.80 o 
   2 -11   6       92.16       77.00      6.59 o 
   3 -11   6      724.43      787.80     31.40 o 
   4 -11   6        3.05       17.32      9.38 o 
   5 -11   6        5.00        0.00      8.66 o 
   6 -11   6        6.92        8.30      8.66 o 
   7 -11   6      920.20      943.70     37.89 o 
   8 -11   6       60.76       53.41     11.91 o 
  -9 -10   6       50.09       59.18     10.83 o 
  -8 -10   6      337.88      394.44     21.65 o 
  -7 -10   6      272.46      271.38     16.96 o 
  -6 -10   6     1361.64     1318.65     45.11 o 
  -5 -10   6       12.46       16.96      7.58 o 
  -4 -10   6     1693.78     1863.22     58.82 o 
  -3 -10   6     1452.41     1488.55     33.01 o 
  -2 -10   6      738.36      793.99     20.15 o 
  -1 -10   6      203.97      176.47      8.66 o 
   0 -10   6     3010.87     3132.60     64.30 o 
   1 -10   6      316.10      368.40     13.71 o 
   2 -10   6     4517.39     4683.93     93.88 o 
   3 -10   6     1217.43     1251.59     28.67 o 
   4 -10   6     1084.20     1114.39     39.70 o 
   5 -10   6      790.69      747.38     30.67 o 
   6 -10   6     4749.43     4546.71    133.53 o 
   7 -10   6      108.91      112.59     13.35 o 
   8 -10   6      839.75      739.44     32.84 o 
   9 -10   6      342.17      317.21     20.93 o 
 -10  -9   6        9.44        9.02      8.66 o 
  -9  -9   6      424.06      422.80     16.05 o 
  -8  -9   6       36.90       28.75      6.32 o 
  -7  -9   6      176.42      168.15     10.08 o 
  -6  -9   6        9.24       16.95      6.50 o 
  -5  -9   6      676.65      711.90     19.64 o 
  -4  -9   6        4.07        6.92      3.99 o 
  -3  -9   6       55.99       52.69      5.34 o 
  -2  -9   6     1278.12     1377.28     30.62 o 
  -1  -9   6      498.33      474.79     13.78 o 
   0  -9   6      177.64      158.47      8.12 o 
   1  -9   6      464.39      442.49     14.44 o 
   2  -9   6       71.46       76.02      5.54 o 
   3  -9   6      449.81      450.22     13.17 o 
   4  -9   6      506.00      549.62     24.18 o 
   5  -9   6     1884.65     1899.31     60.99 o 
   6  -9   6       93.74       81.92     11.19 o 
   7  -9   6       50.38       24.18      9.38 o 
   8  -9   6       80.90       64.24     11.55 o 
   9  -9   6      217.80      175.03     16.24 o 
 -11  -8   6      389.97      368.03     15.87 o 
 -10  -8   6       49.29       46.62      7.45 o 
  -9  -8   6       47.37       30.02      6.73 o 
  -8  -8   6      233.91      178.26     10.57 o 
  -7  -8   6        2.48        4.03      5.23 o 
  -6  -8   6      554.70      614.01     17.73 o 
  -5  -8   6      436.73      485.11     13.44 o 
  -4  -8   6      329.31      357.26     11.09 o 
  -3  -8   6     2235.34     2338.37     48.48 o 
  -2  -8   6      112.85      117.74      6.89 o 
  -1  -8   6     3364.78     3843.47     77.06 o 
   0  -8   6     3273.66     3515.50     70.81 o 
   1  -8   6     2301.60     2455.76     50.63 o 
   2  -8   6      164.62      157.97     12.81 o 
   3  -8   6     1155.17     1225.04     27.28 o 
   4  -8   6      426.03      528.33     22.74 o 
   5  -8   6     1446.12     1396.96     46.91 o 
   6  -8   6     1302.83     1404.54     48.00 o 
   7  -8   6     2353.20     2431.24     76.15 o 
   8  -8   6        2.77        7.58      9.38 o 
   9  -8   6      387.56      447.85     23.46 o 
  10  -8   6      272.48      280.40     19.49 o 
 -11  -7   6      631.93      638.95     20.37 o 
 -10  -7   6      601.72      612.96     19.09 o 
  -9  -7   6      727.18      743.28     21.30 o 
  -8  -7   6      665.53      704.69     19.88 o 
  -7  -7   6     1102.76     1036.40     25.89 o 
  -6  -7   6     1966.26     2156.19     47.19 o 
  -5  -7   6      661.11      598.37     80.30 o 
  -4  -7   6     1102.91     1095.94     24.69 o 
  -3  -7   6     1249.58     1354.12     29.47 o 
  -2  -7   6      831.38      752.43     17.99 o 
  -1  -7   6        2.23        3.78      3.44 o 
   0  -7   6       93.76      105.57      8.84 o 
   1  -7   6      261.13      265.04      9.19 o 
   2  -7   6        2.18        9.78      3.27 o 
   3  -7   6        4.00        2.41      7.22 o 
   4  -7   6        6.26        0.00      1.80 o 
   5  -7   6      670.14      721.40     28.51 o 
   6  -7   6        2.28        3.25      7.94 o 
   7  -7   6      121.78      109.35     12.63 o 
   8  -7   6      979.92     1001.44     37.89 o 
   9  -7   6      138.26      126.31     13.35 o 
  10  -7   6      146.40      139.79     10.72 o 
 -12  -6   6       33.34       53.30      7.96 o 
 -11  -6   6      612.89      605.71     19.27 o 
 -10  -6   6       11.29       17.36      8.12 o 
  -9  -6   6      192.39      184.50     10.28 o 
  -8  -6   6      481.41      466.37     18.59 o 
  -7  -6   6      265.92      273.01     11.10 o 
  -6  -6   6        4.08        0.00      1.64 o 
  -5  -6   6        3.40        2.65      3.77 o 
  -4  -6   6     1114.13     1178.69     25.88 o 
  -3  -6   6        9.59        7.27      3.29 o 
  -2  -6   6        2.35        0.19      2.93 o 
  -1  -6   6     4482.10     4835.37     95.18 o 
   0  -6   6     2173.11     2403.53     48.99 o 
   1  -6   6      199.30      171.22      7.76 o 
   2  -6   6       74.36       64.85      4.40 o 
   3  -6   6      302.49      306.39     11.55 o 
   4  -6   6     1761.70     1779.75    272.82 o 
   5  -6   6     3957.38     4224.45    121.98 o 
   6  -6   6      756.71      747.74     29.23 o 
   7  -6   6      114.78      105.74     11.91 o 
   8  -6   6      766.82      871.16     33.56 o 
   9  -6   6      734.27      746.88     22.39 o 
  10  -6   6     1030.50     1052.41     29.04 o 
 -12  -5   6       38.27       36.06      7.28 o 
 -11  -5   6      996.46     1001.52     26.56 o 
 -10  -5   6     3503.75     3520.15     75.40 o 
  -9  -5   6      291.64      316.56     12.28 o 
  -8  -5   6     1703.51     1718.27     38.86 o 
  -7  -5   6       74.65       82.15      7.76 o 
  -6  -5   6      322.22      341.67     20.03 o 
  -5  -5   6      573.14      643.49     22.01 o 
  -4  -5   6     2019.18     1223.74     36.45 o 
  -3  -5   6      787.69      751.35     14.23 o 
  -2  -5   6     3743.24     4098.52     80.89 o 
  -1  -5   6     3529.44     3868.37     76.55 o 
   0  -5   6      140.20      143.75     10.10 o 
   1  -5   6     1500.04     1856.30     38.25 o 
   2  -5   6      553.55      523.94     20.21 o 
   3  -5   6       98.77      132.08     10.47 o 
   4  -5   6      783.35      737.90     17.17 o 
   5  -5   6      522.18      514.61     21.65 o 
   6  -5   6     1045.80     1162.39     39.34 o 
   7  -5   6       12.46       10.65      5.10 o 
   8  -5   6     1408.53     1456.69     35.29 o 
   9  -5   6      220.51      218.08     11.73 o 
  10  -5   6      416.80      468.06     17.52 o 
 -12  -4   6      150.04      163.10     11.91 o 
 -11  -4   6        1.99        4.69      5.36 o 
 -10  -4   6      622.56      655.64     19.06 o 
  -9  -4   6       14.38       17.16      5.77 o 
  -8  -4   6     2623.44     2801.75     59.77 o 
  -7  -4   6       19.19       22.00      4.46 o 
  -6  -4   6      783.45      855.64     20.54 o 
  -5  -4   6       56.04       63.22      4.42 o 
  -4  -4   6     3140.60     3020.65     61.85 o 
  -3  -4   6      329.03      392.92     10.17 o 
  -2  -4   6     1410.08     1828.44     37.51 o 
  -1  -4   6       20.83       12.70      3.03 o 
   0  -4   6     6856.36     7392.15    143.28 o 
   1  -4   6      331.99      290.58      8.48 o 
   2  -4   6      100.95      144.27      5.90 o 
   3  -4   6       92.45      109.82      5.34 o 
   4  -4   6     2716.23     2808.93     56.45 o 
   5  -4   6      447.31      528.16     15.30 o 
   6  -4   6      282.84      242.90     14.98 o 
   7  -4   6      299.38      301.68     12.37 o 
   8  -4   6      475.96      508.54     16.82 o 
   9  -4   6       13.52        8.23      6.11 o 
  10  -4   6      536.33      541.78     18.54 o 
  11  -4   6      935.56      848.73     28.87 o 
 -13  -3   6      404.48      381.09     23.46 o 
 -12  -3   6       52.96       62.66      9.20 o 
 -11  -3   6      676.86      705.93     35.01 o 
 -10  -3   6      133.24      148.94      9.56 o 
  -9  -3   6      624.58      691.31     22.92 o 
  -8  -3   6       97.23      124.95      7.64 o 
  -7  -3   6     5922.21     6403.01    129.44 o 
  -6  -3   6      300.87      266.54      7.13 o 
  -5  -3   6     2983.17     3163.43     65.02 o 
  -4  -3   6     1838.85     2144.20     44.52 o 
  -3  -3   6      464.98      336.70     11.55 o 
  -2  -3   6       74.48       46.91      4.69 o 
  -1  -3   6        8.07       22.26      3.07 o 
   0  -3   6      694.86      806.66     19.71 o 
   1  -3   6      123.53       96.00      7.76 o 
   2  -3   6       59.59       36.41      2.61 o 
   3  -3   6      528.46      602.72     11.86 o 
   4  -3   6        6.66       10.40      2.74 o 
   5  -3   6     1064.24     1076.23     19.87 o 
   6  -3   6       21.48       25.04      4.83 o 
   7  -3   6       45.55       51.43      6.12 o 
   8  -3   6      382.69      354.20     13.38 o 
   9  -3   6      675.61      679.63     20.40 o 
  10  -3   6       75.13       61.09      7.75 o 
  11  -3   6      498.28      487.55     28.15 o 
 -13  -2   6        0.33        0.00      8.30 o 
 -12  -2   6       61.23       40.06     10.83 o 
 -11  -2   6      122.85      119.44      8.32 o 
 -10  -2   6     1159.05     1269.56     24.35 o 
  -9  -2   6      285.91      284.57     12.09 o 
  -8  -2   6      334.44      327.13     11.08 o 
  -7  -2   6      128.14      136.78      6.88 o 
  -6  -2   6     1139.56     1209.31     37.53 o 
  -5  -2   6       40.78       34.83      3.55 o 
  -4  -2   6      211.86      261.28     11.55 o 
  -2  -2   6      118.57       72.18      6.13 o 
   0  -2   6      109.99      102.87     12.27 o 
   1  -2   6       43.72       28.17      2.32 o 
   2  -2   6      248.54      212.72      5.78 o 
   3  -2   6       84.88       52.61      3.19 o 
   4  -2   6        1.94        1.39      2.36 o 
   5  -2   6      921.00      950.55     17.88 o 
   6  -2   6       11.18        8.57      4.20 o 
   7  -2   6      784.37      750.83     20.45 o 
   8  -2   6     1074.54     1088.10     27.43 o 
   9  -2   6       10.31        2.83      5.80 o 
  10  -2   6       35.56       33.92     10.83 o 
  11  -2   6     1252.24     1154.09     46.91 o 
 -13  -1   6       17.17       20.21     10.10 o 
 -12  -1   6     1217.73     1293.75     49.08 o 
 -11  -1   6     1078.68     1147.16     22.81 o 
 -10  -1   6      184.45      169.12      7.27 o 
  -9  -1   6     1558.88     1752.07     53.05 o 
  -8  -1   6      131.06      137.13     10.10 o 
  -7  -1   6     4382.53     4514.60    126.31 o 
  -6  -1   6     2291.85     2423.30     69.65 o 
  -5  -1   6       39.33       18.44      2.93 o 
  -4  -1   6     1499.88     1403.42    197.40 o 
  -3  -1   6        4.73        0.00      1.28 o 
  -2  -1   6     3212.84        2.17      1.80 o 
  -1  -1   6        7.96        0.00      0.72 o 
   0  -1   6     6336.51     6935.08    126.13 o 
   1  -1   6       26.38       35.18      2.93 o 
   2  -1   6      488.60      592.85     14.01 o 
   3  -1   6      451.66      569.77     11.55 o 
   4  -1   6     1032.10     1147.82     20.80 o 
   5  -1   6       93.35      130.63      6.47 o 
   6  -1   6      556.14      622.11     17.26 o 
   7  -1   6       10.81       15.30      5.77 o 
   8  -1   6      474.22      449.37     23.82 o 
   9  -1   6       32.03       16.62      5.96 o 
  10  -1   6       87.97       96.72     14.07 o 
  11  -1   6        0.79        0.00      8.66 o 
 -13   0   6       14.09       14.44      9.38 o 
 -12   0   6       74.29       72.90     11.91 o 
 -11   0   6        4.58        2.29      4.85 o 
 -10   0   6       29.90       29.44      4.97 o 
  -9   0   6     2624.67     2732.46     65.68 o 
  -8   0   6      534.52      608.80     21.65 o 
  -7   0   6       57.63       53.05      6.13 o 
  -6   0   6      611.39      702.27     23.46 o 
  -5   0   6      106.24      105.02      7.22 o 
  -4   0   6        0.82        0.00      3.61 o 
  -2   0   6      703.87        1.13      0.87 o 
  -1   0   6     1325.20     1187.65     35.37 o 
   0   0   6      147.30      167.09      6.25 o 
   1   0   6     1046.64     1154.32     25.23 o 
   2   0   6       73.53       32.27      7.94 o 
   3   0   6      362.51      401.71     11.45 o 
   4   0   6      596.52      597.82     18.40 o 
   5   0   6      100.64       77.77      4.38 o 
   6   0   6      239.76      231.50     12.12 o 
   7   0   6      247.74      227.63     10.49 o 
   8   0   6      478.86      522.36     20.03 o 
   9   0   6     1189.18     1230.24     47.64 o 
  10   0   6      532.82      459.04     26.71 o 
  11   0   6      533.14      512.45     29.59 o 
 -13   1   6      282.82      267.41     19.49 o 
 -12   1   6     1615.54     1607.35     52.69 o 
 -11   1   6      400.90      424.75     20.57 o 
 -10   1   6     1945.22     1894.99     40.67 o 
  -9   1   6     2232.06     2277.27     47.57 o 
  -8   1   6     3324.19     3344.63     94.55 o 
  -7   1   6     1975.27     1872.96     54.85 o 
  -6   1   6      130.53       67.85      6.13 o 
  -4   1   6     1095.60      956.33     29.59 o 
  -2   1   6     4941.55        3.97      1.44 o 
   0   1   6     2119.51     2120.63     44.07 o 
   1   1   6      727.96      324.07     12.27 o 
   2   1   6      768.29      691.11     13.35 o 
   3   1   6      716.20      696.65     13.69 o 
   4   1   6     3980.18     4445.10     73.05 o 
   5   1   6       25.98       30.04      3.59 o 
   6   1   6       32.63       22.07      3.65 o 
   7   1   6       15.74       18.48      4.02 o 
   8   1   6      129.11      129.56     14.07 o 
   9   1   6      229.74      144.71     15.16 o 
  10   1   6       64.56       57.38     13.35 o 
 -13   2   6      335.87      322.63     19.49 o 
 -12   2   6       59.86       62.07     10.10 o 
 -11   2   6      495.63      477.80     22.01 o 
 -10   2   6      390.23      382.05     25.44 o 
  -9   2   6     1549.24     1562.91     34.29 o 
  -8   2   6       53.69       62.79      6.86 o 
  -7   2   6      122.62      151.57      9.38 o 
  -6   2   6       25.55       24.54      4.69 o 
  -5   2   6      336.25      313.60     12.99 o 
  -4   2   6      775.74      997.11     31.04 o 
  -3   2   6      357.87      407.43     15.16 o 
  -2   2   6     1091.95     1200.03     25.64 o 
  -1   2   6        7.17        7.69     10.29 o 
   0   2   6      617.84      616.66     19.13 o 
   1   2   6      447.89      464.70      9.96 o 
   2   2   6     3713.94     3717.37     61.27 o 
   3   2   6      292.72      375.64      8.91 o 
   4   2   6     1806.75     1807.52     31.49 o 
   5   2   6       43.64       63.04      7.12 o 
   6   2   6     2793.10     2893.30     49.20 o 
   7   2   6       66.19       69.92      8.30 o 
   8   2   6      940.70      948.03     38.97 o 
   9   2   6      661.78      614.94     30.67 o 
  10   2   6      671.90      685.31     33.92 o 
 -13   3   6      455.01      448.21     23.10 o 
 -12   3   6      108.99      107.18     12.27 o 
 -11   3   6     1901.84     1946.58     62.43 o 
 -10   3   6       77.16       71.81      9.74 o 
  -9   3   6      560.41      619.73     16.60 o 
  -8   3   6     2035.92     2275.48     47.67 o 
  -7   3   6     1432.60     1431.97     42.94 o 
  -6   3   6     3783.99     3974.72    111.15 o 
  -5   3   6     2781.23     2975.09     84.08 o 
  -4   3   6      875.43      929.99     29.23 o 
  -3   3   6     2569.09     2394.07     68.57 o 
  -2   3   6    12544.65    14196.62    390.47 o 
   0   3   6     4568.52     4621.82     75.57 o 
   1   3   6      328.68      287.65      7.52 o 
   2   3   6      340.85      271.64      7.19 o 
   3   3   6     3864.07     3672.01     60.91 o 
   4   3   6     2196.39     2439.92     41.67 o 
   5   3   6     2470.19     2554.40     43.79 o 
   6   3   6       10.78       22.59      5.01 o 
   7   3   6      817.68      850.04     22.70 o 
   8   3   6       88.02       71.09     12.63 o 
   9   3   6     1318.95     1269.21     49.44 o 
  10   3   6      149.64      116.92     16.24 o 
 -13   4   6        2.45        0.00      7.58 o 
 -12   4   6     1485.11     1562.97     53.41 o 
 -11   4   6        4.59        0.00      6.86 o 
 -10   4   6      887.51      836.88     32.48 o 
  -9   4   6      475.53      521.46     14.73 o 
  -8   4   6        7.89       16.41      6.86 o 
  -7   4   6        6.26        9.74      4.69 o 
  -6   4   6        1.05        1.44      3.97 o 
  -5   4   6     2722.41     3069.28     86.97 o 
  -4   4   6     1421.11     1590.75     47.28 o 
  -3   4   6     1513.64     1779.86     52.33 o 
  -2   4   6       11.42       20.57      4.69 o 
  -1   4   6     1178.23      946.59     30.31 o 
   0   4   6       15.00       58.01      4.15 o 
   1   4   6      143.55      171.01      6.06 o 
   2   4   6       55.89       53.73      3.65 o 
   3   4   6      650.11      640.13     13.36 o 
   4   4   6      580.84      626.76     13.43 o 
   5   4   6      647.92      698.56     34.28 o 
   6   4   6       68.83       68.16      6.93 o 
   7   4   6      692.07      705.20     20.24 o 
   8   4   6        0.38        3.87      5.54 o 
   9   4   6        5.65        9.02     11.19 o 
  10   4   6      100.92       79.75     15.52 o 
 -13   5   6      232.09      281.12     19.85 o 
 -12   5   6      239.60      264.16     17.68 o 
 -11   5   6       30.30        9.74      8.30 o 
 -10   5   6       23.80       39.70      9.38 o 
  -9   5   6       78.52       60.67      5.46 o 
  -8   5   6      487.73      543.72     15.05 o 
  -7   5   6     1492.20     1526.09     33.50 o 
  -6   5   6     3090.20     3430.52     97.08 o 
  -5   5   6      636.22      720.31     24.18 o 
  -4   5   6        5.31        3.97      4.33 o 
  -3   5   6       98.19      110.79      8.30 o 
  -2   5   6     1953.05     2019.12     59.18 o 
  -1   5   6       30.10       12.63      5.05 o 
   0   5   6      123.36      151.57      9.02 o 
   1   5   6      560.11      582.03     16.24 o 
   2   5   6      954.94      888.26     17.30 o 
   3   5   6     4859.49     5094.50     83.97 o 
   4   5   6     3172.93     3360.60     71.40 o 
   5   5   6      124.77      137.17      8.67 o 
   6   5   6     1050.68     1038.90     26.77 o 
   7   5   6     2758.66     2799.48     61.78 o 
   8   5   6      211.35      249.81     12.40 o 
   9   5   6       81.06       77.95     13.71 o 
 -13   6   6        4.01        3.97      8.66 o 
 -12   6   6     1109.41     1145.07     42.94 o 
 -11   6   6       74.41       99.60     12.99 o 
 -10   6   6      128.51       85.89     11.19 o 
  -9   6   6      943.33      898.95     34.64 o 
  -8   6   6     1265.25     1309.73     29.89 o 
  -5   6   6      361.36      351.86     15.16 o 
  -4   6   6      202.89      256.95     12.99 o 
  -3   6   6      175.58      166.73     10.83 o 
  -2   6   6      343.55      352.94     15.16 o 
  -1   6   6        0.18        1.80      4.69 o 
   0   6   6        5.05        0.00      1.80 o 
   1   6   6       42.20       42.13      5.54 o 
   2   6   6        8.27        7.58      4.67 o 
   4   6   6      803.23      856.82     23.07 o 
   5   6   6     2670.17     2629.71     58.01 o 
   6   6   6       43.94       37.60      6.83 o 
   7   6   6       52.67       42.06      9.92 o 
   8   6   6      311.84      291.69     13.86 o 
   9   6   6      939.73      898.95     40.06 o 
 -12   7   6      627.29      670.15     31.04 o 
 -11   7   6       45.66       49.80     10.83 o 
 -10   7   6     1755.32     1777.69     59.55 o 
  -9   7   6      243.23      271.02     18.04 o 
  -8   7   6      455.34      509.22     31.22 o 
  -7   7   6       84.03       82.49     17.32 o 
  -6   7   6      482.64      541.53     15.36 o 
  -5   7   6      745.70      775.55     19.49 o 
  -4   7   6     1953.11     1867.55     55.94 o 
  -3   7   6      304.10      326.23     15.52 o 
  -2   7   6     2900.10     2882.34     83.72 o 
  -1   7   6       19.69        9.02      5.77 o 
   0   7   6      191.40      100.69      8.66 o 
   1   7   6      811.70        3.25      2.89 o 
   3   7   6        8.71       19.84      5.96 o 
   4   7   6       67.66       59.25      7.11 o 
   5   7   6       90.21       77.41      7.63 o 
   6   7   6      125.53      117.00      9.54 o 
   7   7   6        9.75        2.96      6.14 o 
   8   7   6      436.30      458.20     31.04 o 
 -12   8   6       46.10       42.22     11.55 o 
 -11   8   6      460.36      487.91     25.62 o 
 -10   8   6      252.00      240.35     17.32 o 
  -9   8   6      675.83      735.83     30.67 o 
  -8   8   6      244.88      216.90      9.88 o 
  -7   8   6      424.68      470.60     19.13 o 
  -6   8   6       67.91       45.01      5.48 o 
  -5   8   6     6825.05     6890.66    136.25 o 
  -4   8   6      298.91      295.29     18.04 o 
  -3   8   6     2470.59     2623.63     54.74 o 
  -2   8   6      109.82      104.37      6.62 o 
  -1   8   6     1185.16     1202.45     39.34 o 
   0   8   6       47.06       27.79      6.86 o 
   1   8   6       39.14        0.00      2.17 o 
   2   8   6      362.03      320.23     16.60 o 
   3   8   6       58.30       70.91      7.63 o 
   4   8   6      129.39      116.75      9.44 o 
   5   8   6      996.32     1058.54     28.62 o 
   6   8   6        0.83        0.00      6.06 o 
   7   8   6      226.30      200.99     12.22 o 
   8   8   6      499.47      536.41     25.26 o 
 -11   9   6      773.37      796.46     34.28 o 
 -10   9   6      404.14      411.76     22.74 o 
  -9   9   6     1420.40     1434.49     50.52 o 
  -8   9   6       32.35       42.58      9.74 o 
  -7   9   6      869.74      829.07     21.43 o 
  -6   9   6       10.91       17.53      4.83 o 
  -5   9   6      550.16      552.33     16.17 o 
  -4   9   6       59.52       61.13      5.85 o 
  -3   9   6     3672.31     3762.98     76.81 o 
  -2   9   6       37.89       45.96      5.45 o 
  -1   9   6     2813.88     2898.77     60.09 o 
   0   9   6        2.21        6.79      4.14 o 
   1   9   6     1059.20     1146.87     39.70 o 
   2   9   6       42.47       53.05      9.38 o 
   3   9   6      583.92      544.13     18.46 o 
   4   9   6       34.69       22.79      6.87 o 
   5   9   6      592.43      608.97     20.53 o 
   6   9   6       29.93       27.98      7.14 o 
   7   9   6      541.25      526.14     24.36 o 
 -11  10   6        6.52        1.80      9.74 o 
 -10  10   6       20.96       28.87      9.74 o 
  -9  10   6       26.99       28.51     10.10 o 
  -8  10   6      988.89      961.02     37.89 o 
  -7  10   6        8.99       13.99      5.34 o 
  -6  10   6      105.31      113.91      7.96 o 
  -5  10   6      481.96      473.38     15.14 o 
  -4  10   6      591.03      631.90     17.99 o 
  -3  10   6       28.06       32.91      5.48 o 
  -2  10   6      859.07      921.44     30.86 o 
  -1  10   6       47.61       36.81      5.46 o 
   0  10   6     1812.27     1750.28     38.63 o 
   1  10   6      141.46      145.80     13.35 o 
   2  10   6      698.48      704.80     28.51 o 
   3  10   6      437.38      432.33     21.65 o 
   4  10   6     1620.78     1454.19     37.02 o 
   5  10   6        3.39        3.03      7.21 o 
   6  10   6      347.70      349.11     16.30 o 
 -10  11   6        0.65        0.00      8.66 o 
  -9  11   6      196.30      164.20     15.88 o 
  -8  11   6      729.28      798.63     33.92 o 
  -7  11   6     2023.68     2095.99     68.21 o 
  -6  11   6      511.55      539.34     17.16 o 
  -5  11   6        1.35        0.00      4.83 o 
  -4  11   6      402.25      420.92     14.54 o 
  -3  11   6      444.63      442.44     14.55 o 
  -2  11   6      678.96      707.10     19.63 o 
  -1  11   6        4.10        7.08      4.85 o 
   0  11   6       16.60       15.52      8.66 o 
   1  11   6      208.18      229.88     16.60 o 
   2  11   6      464.74      477.80     23.46 o 
   3  11   6      145.97      155.90     14.44 o 
   4  11   6      774.70      840.85     34.64 o 
   5  11   6        1.98        2.89     16.24 o 
  -9  12   6        2.08        0.00      8.66 o 
  -8  12   6      533.25      625.40     29.59 o 
  -7  12   6      501.63      612.41     28.15 o 
  -6  12   6       40.11       46.08      8.66 o 
  -5  12   6        8.40        9.74      5.61 o 
  -4  12   6      399.62      445.66     15.44 o 
  -3  12   6      426.74      481.70     15.95 o 
  -2  12   6       59.35       58.92     10.65 o 
  -1  12   6       63.59       40.06      9.38 o 
   0  12   6      351.29      349.69     20.21 o 
   1  12   6       20.03        6.13      8.30 o 
   2  12   6      128.15      125.95     13.71 o 
   3  12   6      587.78      671.60     29.95 o 
   4  12   6        0.79        1.08      8.66 o 
  -8  13   6       92.32      108.99     14.07 o 
  -7  13   6      128.42      118.73     14.44 o 
  -6  13   6       15.28       20.37      6.11 o 
  -5  13   6       78.29       74.90      7.90 o 
  -4  13   6      227.86      235.55     19.67 o 
  -3  13   6      350.49      348.72     13.77 o 
  -2  13   6      726.37      627.93     26.71 o 
  -1  13   6      303.72      306.75     18.40 o 
   0  13   6      391.91      415.01     22.37 o 
   1  13   6      104.50      101.77     13.71 o 
   2  13   6      388.88      440.63     24.18 o 
   3  13   6        8.48       10.83      9.74 o 
  -6  14   6      408.83      405.63     22.37 o 
  -5  14   6      395.56      401.08     15.42 o 
  -4  14   6      268.88      265.83     12.63 o 
  -3  14   6      547.81      571.63     26.34 o 
  -2  14   6       15.26       10.10      9.38 o 
  -1  14   6       56.89       60.63     11.19 o 
   0  14   6        3.14        5.05      8.66 o 
   1  14   6       33.15       52.69     11.91 o 
  -1 -15   7        7.62        0.00      8.30 o 
   0 -15   7      114.86       84.81     11.55 o 
   1 -15   7      221.37      205.34     16.96 o 
  -4 -14   7      475.57      489.71     24.90 o 
  -3 -14   7        0.90        3.61      8.66 o 
  -2 -14   7       85.80       79.75     11.91 o 
  -1 -14   7        8.12        0.00      7.58 o 
   0 -14   7      175.76      200.91     11.15 o 
   1 -14   7       48.39       39.50      6.83 o 
   2 -14   7       96.26       95.27     12.99 o 
   3 -14   7       45.49       54.13     11.19 o 
   4 -14   7      192.29      185.13     16.96 o 
  -6 -13   7        3.84        0.00      7.94 o 
  -5 -13   7      724.85      669.79     29.23 o 
  -4 -13   7       82.56       89.50     12.27 o 
  -3 -13   7     1072.44     1061.34     38.97 o 
  -2 -13   7       65.19       53.05     10.10 o 
  -1 -13   7      429.99      431.80     14.93 o 
   0 -13   7      432.34      406.26     14.40 o 
   1 -13   7     1648.93     1631.34     37.49 o 
   2 -13   7      858.71      785.99     32.12 o 
   3 -13   7     1835.47     1712.01     57.74 o 
   4 -13   7        1.35       12.63     10.10 o 
   5 -13   7      187.20      161.31     16.60 o 
   6 -13   7        1.39        3.97     10.47 o 
  -7 -12   7      210.56      238.90     17.32 o 
  -6 -12   7        4.23        1.44      7.94 o 
  -5 -12   7     1063.32     1020.93     38.25 o 
  -4 -12   7       34.88       44.03     10.10 o 
  -3 -12   7      978.00     1023.81     37.17 o 
  -2 -12   7        2.69        0.00      4.83 o 
  -1 -12   7      314.31      346.17     12.84 o 
   0 -12   7       78.35       94.88      7.94 o 
   1 -12   7      117.83      125.63      8.15 o 
   2 -12   7        4.72        5.18      5.12 o 
   3 -12   7      661.70      625.04     27.43 o 
   4 -12   7      281.29      242.51     18.77 o 
   5 -12   7      246.52      277.16     19.85 o 
   6 -12   7        2.12        2.17      9.74 o 
   7 -12   7      231.20      189.10     17.68 o 
  -8 -11   7      496.25      529.77     25.62 o 
  -7 -11   7      126.74      128.11     13.71 o 
  -6 -11   7     1457.66     1486.82     50.52 o 
  -5 -11   7     1341.31     1316.49     45.47 o 
  -4 -11   7     2073.30     2144.70     67.12 o 
  -3 -11   7     1884.65     1892.57     41.44 o 
  -2 -11   7     2681.92     2689.47     56.39 o 
  -1 -11   7      251.85      275.24     11.22 o 
   0 -11   7     4283.93     4288.69     87.01 o 
   1 -11   7      166.57      177.60     15.16 o 
   2 -11   7     1287.30     1384.91     31.82 o 
   3 -11   7      101.74      132.08     13.71 o 
   4 -11   7     1509.57     1508.11     51.61 o 
   5 -11   7       69.31       63.51     11.91 o 
   6 -11   7     1402.71     1416.09     50.52 o 
   7 -11   7      753.48      819.56     35.01 o 
   8 -11   7       36.21       12.99     11.19 o 
  -9 -10   7      122.95      149.04     15.16 o 
  -8 -10   7      657.21      655.36     28.51 o 
  -7 -10   7       79.83       86.25     11.55 o 
  -6 -10   7       21.19       12.63      7.58 o 
  -5 -10   7        5.41        2.89      6.86 o 
  -4 -10   7       17.00       35.73      8.66 o 
  -3 -10   7       11.60       13.24      4.72 o 
  -2 -10   7     1400.06     1463.54     32.92 o 
  -1 -10   7      747.15      804.69     20.54 o 
   0 -10   7      326.27      360.59     12.24 o 
   1 -10   7      106.47       97.96      6.76 o 
   2 -10   7     2085.84     2037.63     43.70 o 
   3 -10   7      180.98      138.94     12.99 o 
   4 -10   7      360.16      321.54     18.77 o 
   5 -10   7        8.88       22.37      9.38 o 
   6 -10   7      655.35      621.79     28.51 o 
   7 -10   7      187.62      142.91     14.80 o 
   8 -10   7       76.70       95.27     14.07 o 
 -10  -9   7       90.46      100.32     12.63 o 
  -9  -9   7        3.26       13.35      9.02 o 
  -8  -9   7      129.80      127.03     13.35 o 
  -7  -9   7        2.75        1.44      7.58 o 
  -6  -9   7     2560.03     2631.17     79.75 o 
  -5  -9   7      834.00      818.83     30.31 o 
  -4  -9   7       55.79       46.40      5.19 o 
  -3  -9   7      705.14      744.23     19.12 o 
  -2  -9   7     1177.64     1244.60     28.32 o 
  -1  -9   7     2652.31     2759.69     57.03 o 
   0  -9   7     2059.28     2091.11     44.26 o 
   1  -9   7      601.12      586.21     16.13 o 
   2  -9   7       15.91       14.68      7.76 o 
   3  -9   7     1496.62     1528.00     33.76 o 
   4  -9   7     2800.73     3002.15     90.58 o 
   5  -9   7      670.07      777.33     31.76 o 
   6  -9   7      988.71      994.94     37.89 o 
   7  -9   7      123.84      143.63     15.16 o 
   8  -9   7       29.59       27.43     10.10 o 
   9  -9   7      170.92      138.22     15.16 o 
 -11  -8   7      580.75      640.20     28.87 o 
 -10  -8   7      224.10      214.36     15.52 o 
  -9  -8   7      789.66      679.54     28.15 o 
  -8  -8   7       99.96       78.07      7.27 o 
  -7  -8   7       23.20       45.63      8.84 o 
  -6  -8   7      117.26      138.57     20.21 o 
  -5  -8   7     1872.21     1907.72     33.63 o 
  -4  -8   7      281.34      289.37     14.44 o 
  -3  -8   7      126.27      124.29      7.27 o 
  -2  -8   7        1.23        0.48      3.95 o 
  -1  -8   7     1025.14     1050.53     24.24 o 
   0  -8   7        0.02        0.00      3.73 o 
   1  -8   7       43.83       56.62      7.58 o 
   2  -8   7      447.86      479.78     13.51 o 
   3  -8   7      182.82      193.10     21.47 o 
   4  -8   7      172.85      181.16     14.80 o 
   5  -8   7       31.33       26.71      9.02 o 
   6  -8   7     1228.58     1108.26     40.42 o 
   7  -8   7      879.36      901.11     35.37 o 
   8  -8   7      445.87      489.71     24.18 o 
   9  -8   7       53.53       72.97      8.55 o 
 -11  -7   7      405.43      406.09     16.13 o 
 -10  -7   7       11.40       12.63      8.66 o 
  -9  -7   7      874.67      879.09     23.59 o 
  -8  -7   7      731.00      779.52     22.55 o 
  -7  -7   7      962.07      975.96     24.50 o 
  -6  -7   7      312.97      275.90      8.07 o 
  -5  -7   7     1720.22     1784.58     38.21 o 
  -4  -7   7      347.53      285.60      9.51 o 
  -3  -7   7     2869.35     2880.34     58.68 o 
  -2  -7   7      816.23      836.07     19.78 o 
  -1  -7   7     3092.39     3118.71     63.16 o 
   0  -7   7      345.75      392.40     11.66 o 
   1  -7   7      897.82      889.34     20.74 o 
   2  -7   7     1368.60     1306.87     28.64 o 
   4  -7   7       67.05       10.47      5.41 o 
   5  -7   7     1206.95     1286.17     43.67 o 
   6  -7   7       43.48       35.73      9.38 o 
   7  -7   7     1913.06     1891.01     60.99 o 
   8  -7   7      489.38      449.48     16.59 o 
   9  -7   7      263.88      284.47     17.68 o 
  10  -7   7       46.73       44.14      7.96 o 
 -12  -6   7      754.82      780.00     30.86 o 
 -11  -6   7        7.93        6.18      5.96 o 
 -10  -6   7      578.92      632.26     21.47 o 
  -9  -6   7        9.62       16.88      5.34 o 
  -8  -6   7        3.54        3.24      4.72 o 
  -7  -6   7       79.81       70.85      6.11 o 
  -6  -6   7      457.48      445.77     10.33 o 
  -5  -6   7       60.28       63.69      4.72 o 
  -4  -6   7     1077.25     1165.04     21.24 o 
  -3  -6   7      824.90      883.91     20.41 o 
  -2  -6   7     2494.40     2597.13     52.95 o 
  -1  -6   7      377.52      389.05     11.34 o 
   0  -6   7       48.99       73.07      5.03 o 
   1  -6   7       35.02       44.69      4.33 o 
   2  -6   7      211.16      283.24     11.73 o 
   3  -6   7       10.74        1.77      7.22 o 
   4  -6   7       70.18       67.48      9.74 o 
   5  -6   7      597.51      671.60     26.71 o 
   6  -6   7     1247.20     1281.48     43.67 o 
   7  -6   7       15.98       26.41      5.64 o 
   8  -6   7       10.92       18.63      6.22 o 
   9  -6   7       15.21       14.68      6.50 o 
  10  -6   7      502.88      568.55     29.59 o 
 -12  -5   7      264.65      255.89     12.89 o 
 -11  -5   7       42.20       29.80      6.62 o 
 -10  -5   7     2085.87     2183.02     49.04 o 
  -9  -5   7     1136.69     1057.62     26.51 o 
  -8  -5   7     3152.15     3360.88     70.87 o 
  -7  -5   7      406.07      400.08      9.80 o 
  -6  -5   7     4001.77     4335.96     71.53 o 
  -5  -5   7      943.47      985.87     18.25 o 
  -4  -5   7     2758.43     2920.41     59.67 o 
  -3  -5   7      222.44      222.48      9.74 o 
  -2  -5   7      583.50      593.84     14.80 o 
  -1  -5   7     3174.76     3264.14     65.32 o 
   0  -5   7     3358.88     3434.60     68.51 o 
   1  -5   7     1118.27     1120.73     24.58 o 
   3  -5   7     2554.95     2579.29     58.46 o 
   4  -5   7     2435.60     2652.65     53.75 o 
   5  -5   7     2722.03     2760.93     59.42 o 
   6  -5   7      319.03      337.48     12.76 o 
   7  -5   7      796.69      857.30     23.32 o 
   8  -5   7      633.40      661.64     20.40 o 
   9  -5   7     1298.52     1366.84     34.49 o 
  10  -5   7      445.73      507.25     18.44 o 
 -12  -4   7       75.40       67.32      7.60 o 
 -11  -4   7       62.18       73.38      8.84 o 
 -10  -4   7      224.18      222.14     12.81 o 
  -9  -4   7      627.04      643.49     18.35 o 
  -8  -4   7        1.96        5.19      4.69 o 
  -7  -4   7      608.13      623.07     16.59 o 
  -6  -4   7      132.94      146.83      6.28 o 
  -5  -4   7     1086.40     1072.54     19.44 o 
  -4  -4   7        1.21        2.48      1.59 o 
  -3  -4   7      687.28      700.46     13.02 o 
  -2  -4   7      453.73      555.39     14.03 o 
  -1  -4   7     2116.82     2233.82     45.55 o 
   0  -4   7     2115.50     2309.46     38.60 o 
   1  -4   7     1863.52     2160.36     44.48 o 
   2  -4   7     2278.17     2619.32     94.01 o 
   3  -4   7       74.14       58.74      3.50 o 
   4  -4   7       71.47       65.36      3.70 o 
   5  -4   7      512.38      542.86     16.08 o 
   6  -4   7     1676.08     1678.53     38.61 o 
   7  -4   7       50.38       53.47      6.50 o 
   8  -4   7      404.01      439.65     15.65 o 
   9  -4   7      180.08      177.73     10.48 o 
  10  -4   7       14.26        3.71      6.62 o 
 -13  -3   7       37.76       51.97     11.91 o 
 -12  -3   7      397.73      423.21     15.51 o 
 -11  -3   7      518.18      556.22     17.52 o 
 -10  -3   7       38.36       29.42      5.77 o 
  -9  -3   7      372.60      335.43     14.80 o 
  -8  -3   7      108.78      121.06     20.21 o 
  -7  -3   7      161.86      154.65     11.55 o 
  -6  -3   7       69.64       55.15      3.51 o 
  -5  -3   7     2562.75     2577.74     43.17 o 
  -4  -3   7      767.45      893.87     16.31 o 
  -3  -3   7     1116.30     1212.79     20.97 o 
  -2  -3   7     2868.88     3015.62     60.22 o 
  -1  -3   7     4310.21     4519.51     88.80 o 
   0  -3   7     7896.26     7692.06    123.93 o 
   1  -3   7       18.66        6.86      4.59 o 
   2  -3   7       77.14      107.73     10.51 o 
   3  -3   7     3775.95     3963.54     65.39 o 
   4  -3   7     2160.97     2292.90     39.06 o 
   5  -3   7     2311.00     2292.56     49.83 o 
   6  -3   7     1124.48     1120.18     27.53 o 
   7  -3   7        6.83        7.47      5.08 o 
   8  -3   7     1140.78     1210.44     30.40 o 
   9  -3   7     2985.90     3059.05     67.19 o 
  10  -3   7      630.79      595.43     19.63 o 
 -13  -2   7      546.44      523.27     28.15 o 
 -12  -2   7      274.87      282.28     14.44 o 
 -11  -2   7      494.69      530.46     16.85 o 
 -10  -2   7     1433.90     1540.30     35.99 o 
  -9  -2   7      154.87      181.91      9.03 o 
  -8  -2   7      242.56      276.23     10.31 o 
  -7  -2   7      184.89      153.01     10.83 o 
  -6  -2   7      600.81      659.92     15.93 o 
  -5  -2   7      433.66      526.11     18.04 o 
  -4  -2   7      329.40      422.65     11.10 o 
  -2  -2   7       26.40       33.95      3.69 o 
  -1  -2   7     2188.06     2414.45     48.61 o 
   0  -2   7        1.60        7.85      3.64 o 
   1  -2   7      387.61      346.12      9.91 o 
   2  -2   7      657.36      739.80     24.90 o 
   3  -2   7      100.49       82.97      4.43 o 
   4  -2   7      807.02      918.27     17.55 o 
   5  -2   7      966.92      957.34     18.32 o 
   6  -2   7       31.65       27.41      5.23 o 
   7  -2   7      143.49      163.44     12.09 o 
   8  -2   7       33.65       26.81      6.15 o 
   9  -2   7     1749.58     1766.19     41.77 o 
  10  -2   7       70.03       51.97     12.27 o 
 -13  -1   7        2.16       14.80      9.74 o 
 -12  -1   7       50.65       30.67     10.10 o 
 -11  -1   7      631.65      654.49     15.19 o 
 -10  -1   7      925.99      920.42     19.09 o 
  -9  -1   7      317.35      325.87     15.52 o 
  -8  -1   7        0.68        1.80      4.69 o 
  -7  -1   7     1856.94     1880.54     55.94 o 
  -6  -1   7       79.28       95.63      7.94 o 
  -5  -1   7      789.57      729.47     17.10 o 
  -4  -1   7       10.70       18.87      3.43 o 
  -3  -1   7     1249.75     1198.12     36.09 o 
  -2  -1   7       11.64       19.11      3.06 o 
  -1  -1   7     1174.87     1063.51     32.48 o 
   0  -1   7     1730.92     1830.25     38.39 o 
   1  -1   7     2213.35     2351.73     48.83 o 
   2  -1   7       89.01       73.73     22.74 o 
   3  -1   7      855.14      843.30     20.26 o 
   4  -1   7       44.48       36.89      4.57 o 
   5  -1   7     1592.99     1768.80     39.21 o 
   6  -1   7      151.24      156.51      8.78 o 
   7  -1   7     1147.48     1191.09     28.97 o 
   8  -1   7        3.33        6.80      5.23 o 
   9  -1   7      780.59      805.12     35.37 o 
  10  -1   7       67.85       74.70     12.99 o 
 -13   0   7      136.63      138.22     15.16 o 
 -12   0   7     1566.98     1664.42     39.91 o 
 -11   0   7     1189.14     1245.42     29.08 o 
 -10   0   7     1124.23     1165.61     34.10 o 
  -9   0   7       60.12       58.46      7.58 o 
  -8   0   7     1551.68     1682.78     50.88 o 
  -7   0   7      858.54      831.47     27.79 o 
  -6   0   7       50.29       86.97      7.22 o 
  -5   0   7       42.95       24.56      8.48 o 
  -4   0   7     5588.37     5587.13    109.34 o 
  -3   0   7      424.26      436.70     11.35 o 
  -1   0   7     1369.95     1651.85     34.64 o 
   0   0   7     1897.70     1983.29     33.66 o 
   1   0   7      118.77      112.37      5.85 o 
   2   0   7     2899.47     3138.65     52.15 o 
   3   0   7     2550.00     2686.60     45.20 o 
   4   0   7       53.55       34.39      3.49 o 
   5   0   7        2.06        8.24      3.13 o 
   6   0   7     1567.08     1605.86     29.04 o 
   7   0   7      145.31      148.89      8.93 o 
   8   0   7        9.57       15.91      5.80 o 
   9   0   7       14.51       15.16      9.38 o 
  10   0   7      124.38      134.97     16.60 o 
 -13   1   7        2.95        6.13      8.66 o 
 -12   1   7       54.66       58.10      9.74 o 
 -11   1   7      194.49      192.35     14.07 o 
 -10   1   7      648.81      726.93     18.98 o 
  -9   1   7      406.63      427.28     17.68 o 
  -8   1   7      711.16      773.36     26.34 o 
  -7   1   7      141.47      190.54     10.83 o 
  -5   1   7      177.93      189.10     10.10 o 
  -4   1   7        7.64        3.43      2.81 o 
  -3   1   7      749.96      898.95     28.51 o 
  -2   1   7      125.55       80.48      6.86 o 
  -1   1   7      143.60      137.65      6.11 o 
   0   1   7     2944.75     2858.92     78.42 o 
   1   1   7     4784.86     5145.68     83.99 o 
   2   1   7     1832.01     1808.72     31.32 o 
   3   1   7       46.55       53.13      3.74 o 
   4   1   7     6786.45     7063.37    114.89 o 
   5   1   7       27.76       24.49      3.70 o 
   6   1   7     1407.93     1431.84     26.45 o 
   7   1   7      767.08      773.82     22.37 o 
   8   1   7      975.40     1000.36     40.78 o 
   9   1   7      255.11      276.43     20.57 o 
  10   1   7      692.54      746.66     35.37 o 
 -13   2   7      423.48      462.29     23.10 o 
 -12   2   7      599.46      652.11     27.79 o 
 -11   2   7      431.87      500.18     22.74 o 
 -10   2   7      616.55      599.94     16.82 o 
  -9   2   7     1509.09     1517.50     46.91 o 
  -8   2   7     3331.20     3626.47    102.85 o 
  -7   2   7     4791.48     5055.55    140.74 o 
  -6   2   7     2493.61     2573.07     73.98 o 
  -5   2   7      603.43      646.70     22.01 o 
  -4   2   7     6420.10     6952.33    191.27 o 
  -3   2   7     2865.88     3029.89     60.60 o 
  -2   2   7     4175.15     4479.23    124.50 o 
  -1   2   7     1020.67     1091.95     23.73 o 
   0   2   7      454.14      497.91     10.71 o 
   1   2   7      203.57      152.44      5.76 o 
   2   2   7     2678.41     2912.07     48.93 o 
   3   2   7     7780.36     8443.91    136.80 o 
   4   2   7     1169.11     1331.37     24.35 o 
   5   2   7     1672.87     1790.81     31.81 o 
   6   2   7     1279.54     1204.17     22.80 o 
   7   2   7      595.89      619.67     28.51 o 
   8   2   7      336.60      368.10     22.37 o 
   9   2   7        1.91        8.66      9.74 o 
  10   2   7        1.39        0.00     10.10 o 
 -13   3   7       19.14       17.32      9.02 o 
 -12   3   7      125.13      126.67     12.99 o 
 -11   3   7        0.13        2.17      6.86 o 
 -10   3   7      125.36      119.88      7.54 o 
  -9   3   7       51.96       46.52      5.19 o 
  -8   3   7       43.48       44.03      6.50 o 
  -7   3   7      702.60      756.04     25.62 o 
  -6   3   7      542.14      580.65     20.93 o 
  -5   3   7      732.22      818.11     27.07 o 
  -4   3   7     1792.50     1955.96     57.38 o 
  -3   3   7      514.81      489.35     18.04 o 
  -2   3   7     7131.12     7782.48    151.19 o 
  -1   3   7      281.09      313.96      9.57 o 
   0   3   7     2525.07     2881.74     48.32 o 
   1   3   7       43.09       20.21      6.29 o 
   2   3   7     1073.87     1111.24     20.65 o 
   3   3   7     1101.51     1067.96     20.09 o 
   4   3   7     2249.22     2232.80     38.74 o 
   5   3   7     1092.06     1067.15     20.67 o 
   6   3   7      271.48      241.09     11.00 o 
   7   3   7       35.88       46.43      8.12 o 
   8   3   7     1314.41     1307.83     49.80 o 
   9   3   7      801.38      815.23     37.53 o 
 -13   4   7      245.71      223.74     17.68 o 
 -12   4   7      467.11      470.59     23.82 o 
 -11   4   7      949.59      996.75     37.53 o 
 -10   4   7      571.58      595.09     25.98 o 
  -9   4   7     2272.69     2241.13     47.78 o 
  -8   4   7     1627.24     1675.56     50.16 o 
  -7   4   7     3377.64     3651.73    103.21 o 
  -6   4   7     1666.47     1816.66     54.13 o 
  -5   4   7      401.01      442.08     16.96 o 
  -4   4   7     1017.22     1160.95     36.45 o 
  -3   4   7      575.15      597.98     21.29 o 
  -2   4   7      220.51      209.67     11.19 o 
  -1   4   7     8944.63     9373.11    256.58 o 
   0   4   7      339.61      384.98     18.95 o 
   1   4   7       36.82       25.92      3.34 o 
   2   4   7     1124.61     1149.44     21.47 o 
   3   4   7     4298.67     4177.54     69.42 o 
   4   4   7       27.20       32.98      3.76 o 
   5   4   7       21.07       12.47      5.34 o 
   6   4   7        6.18        4.43      5.34 o 
   7   4   7     1637.98     1646.36     38.95 o 
   8   4   7      566.53      575.24     29.23 o 
   9   4   7     1406.76     1453.26     55.94 o 
 -13   5   7      118.11      136.77     15.16 o 
 -12   5   7      451.55      425.48     22.74 o 
 -11   5   7      429.57      477.44     24.18 o 
 -10   5   7     1428.23     1466.25     50.16 o 
  -9   5   7      215.00      211.19      9.44 o 
  -8   5   7        0.17        0.00      3.80 o 
  -7   5   7       35.49       38.61      6.50 o 
  -6   5   7      312.53      334.53     14.80 o 
  -5   5   7        4.87        2.89      4.69 o 
  -4   5   7      773.92      859.25     28.87 o 
  -3   5   7     1140.52     1175.74     37.17 o 
  -2   5   7      714.11      736.55     25.98 o 
  -1   5   7      179.69      196.32     11.55 o 
   0   5   7      194.18      273.19     13.71 o 
   1   5   7      298.74      309.42     15.52 o 
   2   5   7       27.10       19.19      3.46 o 
   3   5   7      690.68      740.63     15.45 o 
   4   5   7      741.21      770.57     21.43 o 
   5   5   7      951.28      959.95     27.97 o 
   6   5   7      186.76      155.93     15.52 o 
   7   5   7      117.38      135.48     16.24 o 
   8   5   7      143.70      116.16      9.45 o 
   9   5   7       33.60       32.48     12.99 o 
 -13   6   7       55.41       68.57     12.63 o 
 -12   6   7      829.04      926.74     37.89 o 
 -11   6   7       40.91       38.25      9.38 o 
 -10   6   7      243.50      302.06     18.40 o 
  -9   6   7      137.19      120.28      7.70 o 
  -8   6   7      778.24      784.62     35.55 o 
  -6   6   7     1024.13     1023.81     33.20 o 
  -5   6   7      517.53      542.40     20.57 o 
  -4   6   7     1317.44     1428.36     44.39 o 
  -3   6   7       32.97       40.78      6.86 o 
  -2   6   7     1673.52     1710.21     52.33 o 
  -1   6   7       74.91      107.90      9.38 o 
   1   6   7      242.21      234.18     11.09 o 
   2   6   7     1045.02     1158.42     31.94 o 
   3   6   7      185.08      191.67     10.53 o 
   4   6   7     2589.74     2708.26     65.68 o 
   5   6   7       95.46       73.16      7.71 o 
   6   6   7      272.83      312.10     13.70 o 
   7   6   7      716.38      736.40     22.14 o 
   8   6   7       37.09       36.39      7.48 o 
 -12   7   7       64.00       40.42     11.55 o 
 -11   7   7      631.64      678.81     30.31 o 
 -10   7   7       61.43       56.30     10.47 o 
  -9   7   7       20.74       24.90      8.30 o 
  -8   7   7        9.36       10.30      7.58 o 
  -7   7   7      132.38      132.62     10.29 o 
  -6   7   7        8.95        0.00      6.13 o 
  -5   7   7     1495.48     1537.71     47.64 o 
  -4   7   7     1080.22     1081.19     35.73 o 
  -3   7   7      277.29      296.28     14.80 o 
  -2   7   7      179.03      201.01     13.35 o 
  -1   7   7     1658.43     1873.68     57.38 o 
   0   7   7        9.63        0.00      1.44 o 
   1   7   7       64.59       28.51      5.77 o 
   2   7   7      750.74      747.66     21.47 o 
   3   7   7      276.63      261.14     12.91 o 
   4   7   7      384.25      399.02     15.78 o 
   5   7   7       80.95       79.72      8.32 o 
   6   7   7     1146.01     1164.98     30.72 o 
   7   7   7      273.37      280.93     27.61 o 
   8   7   7     1058.03     1143.80     31.27 o 
 -12   8   7       91.86       85.89     13.71 o 
 -11   8   7     1026.37      951.28     38.97 o 
 -10   8   7       53.59       59.55     10.83 o 
  -9   8   7      145.26      159.87     14.80 o 
  -8   8   7      888.11      899.70     22.86 o 
  -7   8   7     2040.68     2033.19     44.32 o 
  -6   8   7      660.46      703.38     18.84 o 
  -5   8   7        5.27        8.65      4.72 o 
  -4   8   7       73.64       83.64      6.50 o 
  -3   8   7     2774.97     2817.74     83.00 o 
  -2   8   7       22.18       38.61      7.58 o 
  -1   8   7      809.13      818.47     29.59 o 
   0   8   7      130.76       41.86      6.86 o 
   1   8   7      248.59      249.37     15.52 o 
   2   8   7       22.37       25.98      8.30 o 
   3   8   7      177.49      206.80     11.70 o 
   4   8   7        6.03        6.04      6.54 o 
   5   8   7      781.67      823.06     24.50 o 
   6   8   7      177.86      169.59     24.00 o 
   7   8   7      517.54      587.97     20.28 o 
 -11   9   7      197.02      245.04     19.49 o 
 -10   9   7       96.53       93.47     12.63 o 
  -9   9   7      212.69      227.35     16.60 o 
  -8   9   7       50.79       53.59      6.41 o 
  -7   9   7      365.45      381.34     13.31 o 
  -6   9   7      837.65      866.83     22.27 o 
  -5   9   7       59.36       66.99      6.68 o 
  -4   9   7      696.94      769.21     20.28 o 
  -3   9   7        3.26        4.93      4.67 o 
  -2   9   7        0.57        1.18      4.51 o 
  -1   9   7       30.60       32.97      6.50 o 
   0   9   7      126.17      110.37      7.02 o 
   1   9   7        8.43        9.02      6.86 o 
   2   9   7        1.96        0.72      7.94 o 
   3   9   7      274.40      233.75     14.62 o 
   4   9   7      170.02      146.74     10.66 o 
   5   9   7       39.29       39.65      8.40 o 
   6   9   7       63.01       89.09     10.29 o 
 -11  10   7      248.97      289.06     20.21 o 
 -10  10   7        7.27       18.04     10.10 o 
  -9  10   7     1384.16     1479.60     52.69 o 
  -8  10   7       69.60       56.30     10.47 o 
  -7  10   7     1076.31     1079.42     26.99 o 
  -6  10   7      128.45      129.03      8.48 o 
  -5  10   7      450.41      460.77     16.42 o 
  -4  10   7       15.08       12.27      6.50 o 
  -3  10   7     2194.26     2237.43     50.70 o 
  -2  10   7      502.05      510.47     15.80 o 
  -1  10   7      889.25      944.13     27.07 o 
   0  10   7      482.98      496.57     22.74 o 
   1  10   7      405.93      465.53     22.74 o 
   2  10   7      533.37      526.88     24.54 o 
   3  10   7      895.93      932.87     35.73 o 
   4  10   7      923.80      872.36     25.84 o 
   5  10   7      368.12      390.94     17.24 o 
   6  10   7        7.41       11.80      7.92 o 
 -10  11   7      229.86      194.15     17.68 o 
  -9  11   7        1.80        0.00      7.94 o 
  -8  11   7      352.27      380.73     22.01 o 
  -7  11   7        1.85        4.87      7.94 o 
  -6  11   7      640.07      679.42     30.86 o 
  -5  11   7      154.48      162.02      9.95 o 
  -4  11   7      690.12      708.49     20.15 o 
  -3  11   7        2.28        0.00      5.03 o 
  -2  11   7      225.39      255.55     11.08 o 
  -1  11   7      578.08      601.34     17.44 o 
   0  11   7      478.58      469.14     23.46 o 
   1  11   7        1.91        4.69      8.30 o 
   2  11   7       68.35       41.86      9.74 o 
   3  11   7      366.91      342.83     20.93 o 
   4  11   7       73.56       59.91     11.55 o 
   5  11   7      143.12      121.85     14.07 o 
  -9  12   7        7.09        4.33      9.74 o 
  -8  12   7      188.44      200.65     18.04 o 
  -7  12   7      340.88      360.16     22.01 o 
  -6  12   7      314.38      278.94     12.69 o 
  -5  12   7      745.98      775.74     22.05 o 
  -4  12   7      462.33      446.57     15.69 o 
  -3  12   7       16.69       21.32      5.87 o 
  -2  12   7      330.54      319.88     12.88 o 
  -1  12   7      317.85      324.79     18.77 o 
   0  12   7      972.34     1014.07     37.89 o 
   1  12   7       74.54       88.78     12.27 o 
   2  12   7     1675.81     1521.10     52.33 o 
   3  12   7     1023.80     1034.64     40.42 o 
  -7  13   7      182.35      186.21     17.32 o 
  -6  13   7        4.23        2.00      5.99 o 
  -5  13   7      503.89      572.24     18.61 o 
  -4  13   7        1.71        0.00      5.48 o 
  -3  13   7      100.95       94.84      8.84 o 
  -2  13   7       71.82       88.42     11.91 o 
  -1  13   7      252.21      278.24     18.04 o 
   0  13   7       71.04       64.24     11.55 o 
   1  13   7      499.75      537.35     25.98 o 
   2  13   7       38.00       46.55     11.19 o 
  -5  14   7     1511.06     1654.14     57.74 o 
  -4  14   7      187.69      165.68     10.84 o 
  -3  14   7      540.14      587.87     26.34 o 
  -2  14   7        8.86        0.00      9.02 o 
  -1  14   7      166.35      160.59     15.88 o 
  -4 -14   8       13.78       18.40      9.74 o 
  -3 -14   8        4.27        1.08      7.94 o 
  -2 -14   8      402.62      341.03     19.85 o 
  -1 -14   8      786.62      843.73     32.84 o 
   0 -14   8      176.16      210.79     11.73 o 
   1 -14   8     1575.04     1538.43     52.33 o 
   2 -14   8       30.37       31.04     10.10 o 
   3 -14   8      335.73      351.86     21.29 o 
  -6 -13   8      257.39      282.21     19.85 o 
  -5 -13   8      725.28      815.23     33.92 o 
  -4 -13   8      214.34      191.27     16.24 o 
  -3 -13   8      944.87     1073.25     38.97 o 
  -2 -13   8      107.40      123.06     12.99 o 
  -1 -13   8      357.25      333.68     13.01 o 
   0 -13   8       87.47       87.87      7.86 o 
   1 -13   8      648.25      654.59     19.35 o 
   2 -13   8      252.28      213.64     18.04 o 
   3 -13   8      743.49      784.55     33.20 o 
   4 -13   8       11.90       16.96     10.47 o 
   5 -13   8      216.94      213.28     18.77 o 
  -7 -12   8       96.31       53.77     11.19 o 
  -6 -12   8      751.73      821.72     33.92 o 
  -5 -12   8     1982.39     1905.44     62.07 o 
  -4 -12   8      984.87     1044.38     38.25 o 
  -3 -12   8      416.77      472.03     22.74 o 
  -2 -12   8      725.28      722.41     20.02 o 
  -1 -12   8     1182.68     1176.22     28.58 o 
   0 -12   8      878.17      912.39     23.58 o 
   1 -12   8     1266.34     1197.60     28.92 o 
   2 -12   8     1078.57      897.15     35.01 o 
   3 -12   8      143.84      119.45     13.71 o 
   4 -12   8      495.73      443.88     23.46 o 
   5 -12   8      702.55      626.49     29.23 o 
   6 -12   8      157.61      158.43     16.96 o 
  -8 -11   8      467.87      421.51     23.46 o 
  -7 -11   8       40.56       48.72     10.10 o 
  -6 -11   8       68.38       60.99     10.83 o 
  -5 -11   8        9.22       14.07      8.30 o 
  -4 -11   8        7.37        6.13      7.58 o 
  -3 -11   8      260.39      287.24     14.25 o 
  -2 -11   8       33.59       20.21      5.36 o 
  -1 -11   8      549.35      567.53     16.56 o 
   0 -11   8      367.92      380.12     14.44 o 
   1 -11   8      548.27      587.52     17.26 o 
   2 -11   8      520.56      585.88     18.40 o 
   3 -11   8     1204.97     1075.78     39.34 o 
   4 -11   8      134.59      125.95     14.07 o 
   5 -11   8      640.47      697.94     31.04 o 
   6 -11   8      676.49      717.07     31.76 o 
   7 -11   8       14.20        7.94      9.74 o 
  -9 -10   8       59.25       67.12     11.91 o 
  -8 -10   8     1990.72     1952.72     63.51 o 
  -7 -10   8      821.38      793.57     32.12 o 
  -6 -10   8     1125.89     1149.76     40.78 o 
  -5 -10   8      789.73      859.25     32.84 o 
  -4 -10   8     3205.17     3315.73     68.24 o 
  -3 -10   8       62.33       47.19      5.85 o 
  -2 -10   8     2530.49     2560.61     53.97 o 
  -1 -10   8      973.92     1037.18     24.99 o 
   0 -10   8     2250.08     2455.57     52.04 o 
   1 -10   8        4.13        4.01      4.51 o 
   2 -10   8     1002.63     1140.74     27.07 o 
   3 -10   8      448.95      448.21     22.74 o 
   4 -10   8     1090.83     1065.31     39.70 o 
   5 -10   8     1323.53     1343.55     48.00 o 
   6 -10   8      686.64      743.41     32.48 o 
   7 -10   8       48.53       66.40     12.27 o 
   8 -10   8      125.01      140.02     16.24 o 
 -10  -9   8        0.33        0.00      8.66 o 
  -9  -9   8       83.35      104.65     12.99 o 
  -8  -9   8       70.43       65.68     10.47 o 
  -7  -9   8      113.20      135.33     12.99 o 
  -6  -9   8       15.02       23.10      8.30 o 
  -5  -9   8      340.46      310.85     12.99 o 
  -4  -9   8       83.01      113.47      7.50 o 
  -3  -9   8     1049.96     1061.64     25.00 o 
  -2  -9   8     1383.47     1402.76     31.51 o 
  -1  -9   8      144.37      147.44      8.17 o 
   0  -9   8       91.79      104.38      6.83 o 
   1  -9   8     1063.55     1109.36     26.08 o 
   2  -9   8       35.49       25.85      4.85 o 
   3  -9   8      366.85      354.74     19.13 o 
   4  -9   8       42.42       21.65      8.66 o 
   5  -9   8        1.46        0.00      7.94 o 
   6  -9   8      257.79      283.29     18.40 o 
   7  -9   8       17.73       16.24     10.47 o 
   8  -9   8      213.91      168.17     16.24 o 
 -11  -8   8      334.98      293.03     18.40 o 
 -10  -8   8      463.65      462.29     23.10 o 
  -9  -8   8      897.65      944.78     35.37 o 
  -8  -8   8      927.27      955.97     35.37 o 
  -7  -8   8      170.62      197.04     14.07 o 
  -6  -8   8       20.52       13.71      7.22 o 
  -5  -8   8     2771.58     2747.16     56.76 o 
  -4  -8   8      122.19      140.63      7.78 o 
  -3  -8   8       22.67       31.62      4.87 o 
  -2  -8   8       13.87       15.82      4.42 o 
  -1  -8   8      549.39      599.72     15.93 o 
   0  -8   8      178.62      163.08     15.16 o 
   1  -8   8       74.69       67.92      5.80 o 
   2  -8   8       33.34       36.84      4.80 o 
   3  -8   8      975.47     1028.36     23.94 o 
   4  -8   8       80.34       67.12     10.10 o 
   5  -8   8      716.05      753.88     30.31 o 
   6  -8   8      122.14      115.48     12.99 o 
   7  -8   8     1242.47     1296.64     46.19 o 
   8  -8   8        9.46       11.44      6.41 o 
   9  -8   8       19.80       26.19      7.35 o 
 -11  -7   8       25.87       34.28      9.74 o 
 -10  -7   8      246.15      233.13     15.88 o 
  -9  -7   8      139.38      105.38     11.91 o 
  -8  -7   8       34.42       23.10      8.30 o 
  -7  -7   8       90.46       69.29      9.38 o 
  -6  -7   8       22.76       22.15      6.32 o 
  -5  -7   8        3.24        1.75      2.22 o 
  -4  -7   8      153.24      176.45     14.80 o 
  -3  -7   8       17.42       27.93      6.50 o 
  -2  -7   8     1433.63     1458.21     31.90 o 
  -1  -7   8      441.97      436.25     12.98 o 
   0  -7   8      515.72      550.39     14.74 o 
   1  -7   8      603.70      660.15     16.79 o 
   2  -7   8      133.45      153.79      7.53 o 
   3  -7   8       52.84       58.10      6.13 o 
   4  -7   8      599.36      571.63     24.18 o 
   5  -7   8       88.94       89.50     11.19 o 
   6  -7   8      359.35      357.99     19.85 o 
   7  -7   8       93.77       83.73      9.38 o 
   8  -7   8        0.88        0.00      5.61 o 
   9  -7   8      325.47      330.98     15.06 o 
 -12  -6   8      510.38      547.09     25.62 o 
 -11  -6   8      174.09      158.79     14.44 o 
 -10  -6   8      628.60      650.51     19.63 o 
  -9  -6   8       20.18       16.96      5.61 o 
  -8  -6   8      166.79      187.70      9.43 o 
  -7  -6   8     1092.89     1069.60     20.44 o 
  -6  -6   8      604.27      655.60     13.66 o 
  -5  -6   8     1711.89     1742.12     37.11 o 
  -4  -6   8     4015.76     4330.15     86.38 o 
  -3  -6   8      309.59      260.40      9.57 o 
  -2  -6   8      639.10      733.84     17.99 o 
  -1  -6   8     4983.59     5176.09    102.20 o 
   0  -6   8     1371.48     1381.87     29.96 o 
   1  -6   8       66.26      105.91      8.30 o 
   2  -6   8       31.22       12.05     12.99 o 
   3  -6   8     1026.92        1.44      2.17 o 
   4  -6   8       46.79       30.67      7.94 o 
   5  -6   8      296.30      258.79     11.15 o 
   6  -6   8       85.09      106.37     13.35 o 
   7  -6   8      163.28      181.48     10.46 o 
   8  -6   8       52.51       73.29     11.55 o 
   9  -6   8      788.41      783.07     23.69 o 
 -12  -5   8       25.53       21.65      6.83 o 
 -11  -5   8        2.26        4.97      5.74 o 
 -10  -5   8       38.86       28.56      5.99 o 
  -9  -5   8     1544.14     1455.61     34.17 o 
  -8  -5   8      164.46      149.12      8.66 o 
  -7  -5   8       61.74       48.55      4.05 o 
  -6  -5   8       87.96      100.58      5.10 o 
  -5  -5   8      122.83      132.91      6.58 o 
  -4  -5   8      708.75      700.29     14.67 o 
  -3  -5   8      866.84      880.00     20.54 o 
  -2  -5   8      556.88      566.80     14.54 o 
  -1  -5   8     3272.23     3633.18     72.72 o 
   0  -5   8      100.30      112.59      7.65 o 
   1  -5   8        8.35        0.00      2.52 o 
   2  -5   8      130.47       14.80      4.33 o 
   3  -5   8        5.54        3.75      3.03 o 
   4  -5   8      432.31      434.38     13.86 o 
   5  -5   8       19.84       23.37      7.58 o 
   6  -5   8      352.19      441.46     15.18 o 
   7  -5   8       92.87       85.73      7.78 o 
   8  -5   8      205.32      162.23     14.44 o 
   9  -5   8        2.71        0.94      6.11 o 
  10  -5   8       62.07       53.28      8.27 o 
 -12  -4   8     1022.09      996.08     26.85 o 
 -11  -4   8       13.40        9.11      5.48 o 
 -10  -4   8      238.09      247.87     11.73 o 
  -9  -4   8      175.25      160.41      8.93 o 
  -8  -4   8     1814.51     1890.54     41.83 o 
  -7  -4   8     1341.11     1448.28     26.15 o 
  -6  -4   8     2217.74     2169.11     37.28 o 
  -5  -4   8      733.89      788.63     15.19 o 
  -4  -4   8     2612.92     2641.81     54.09 o 
  -3  -4   8      523.85      476.50     12.88 o 
  -2  -4   8      412.03      355.10     10.33 o 
  -1  -4   8       14.99        6.86      3.32 o 
   0  -4   8      272.64      287.73      6.93 o 
   1  -4   8     1342.25     1507.74     38.07 o 
   2  -4   8       20.60        2.42      2.49 o 
   3  -4   8     3268.74     3519.64     73.19 o 
   4  -4   8     6656.40     6745.15    110.04 o 
   5  -4   8       38.28       36.54      5.64 o 
   6  -4   8     1219.54     1183.97     29.18 o 
   7  -4   8      103.86      102.33      8.17 o 
   8  -4   8       10.81       10.96      5.96 o 
   9  -4   8       79.98       89.04      8.92 o 
  10  -4   8      786.62      823.31     24.65 o 
 -13  -3   8      132.73      114.40     14.44 o 
 -12  -3   8       71.79       66.85     11.91 o 
 -11  -3   8      194.13      222.25     11.51 o 
 -10  -3   8      567.98      643.70     18.61 o 
  -9  -3   8      693.92      740.95     19.90 o 
  -8  -3   8        0.73        3.56      6.13 o 
  -7  -3   8      601.85      642.59     16.84 o 
  -6  -3   8      182.14      249.38      7.40 o 
  -5  -3   8       35.21       44.29      3.46 o 
  -4  -3   8      634.68      708.50     16.05 o 
  -3  -3   8      512.33      552.10     13.91 o 
  -2  -3   8      160.59      173.71      6.88 o 
  -1  -3   8        1.92        3.53      3.07 o 
   0  -3   8     2958.56     3409.46     68.98 o 
   1  -3   8      572.39      648.87     12.82 o 
   2  -3   8       43.17       35.31      3.80 o 
   3  -3   8      576.48      702.26     19.49 o 
   4  -3   8      205.13      255.64     10.08 o 
   5  -3   8      371.60      372.66     21.83 o 
   6  -3   8      426.33      430.38     14.66 o 
   7  -3   8      177.14      174.12     11.37 o 
   8  -3   8      111.93      105.38      8.63 o 
   9  -3   8       18.84       11.82      7.58 o 
  10  -3   8        2.72        3.25      9.38 o 
 -13  -2   8      542.99      555.75     28.87 o 
 -12  -2   8       60.65       59.11     10.83 o 
 -11  -2   8      841.03      871.45     23.52 o 
 -10  -2   8      105.32      113.37      7.66 o 
  -9  -2   8      113.74      105.35      7.27 o 
  -8  -2   8     1340.02     1361.57     31.36 o 
  -7  -2   8     3463.79     3520.73    100.69 o 
  -6  -2   8      563.77      721.79     17.60 o 
  -5  -2   8       22.59        4.51      3.06 o 
  -4  -2   8      192.00      237.23      8.29 o 
  -3  -2   8     2388.75     2257.35     46.06 o 
  -2  -2   8      859.52      931.67     20.92 o 
  -1  -2   8     5081.18     4814.13    134.25 o 
   0  -2   8      924.76      976.37     17.77 o 
   1  -2   8     1606.47     1549.97     27.01 o 
   2  -2   8      676.71      734.41     17.33 o 
   3  -2   8     2087.06     1958.13     33.96 o 
   4  -2   8      259.29      236.11     16.65 o 
   5  -2   8     1084.56     1129.20     27.39 o 
   6  -2   8        7.48        9.25      5.23 o 
   7  -2   8      866.40      924.59     24.54 o 
   8  -2   8       36.38       26.37      6.25 o 
   9  -2   8       31.65       38.99      7.35 o 
  10  -2   8      230.07      208.59     19.13 o 
 -13  -1   8      282.41      302.42     21.29 o 
 -12  -1   8     1241.87     1343.71     32.99 o 
 -11  -1   8     1834.38     1911.11     35.26 o 
 -10  -1   8      370.03      417.54     18.77 o 
  -9  -1   8       95.97       85.17      9.02 o 
  -8  -1   8      797.09      866.11     29.23 o 
  -7  -1   8      489.92      473.83     18.77 o 
  -6  -1   8     1193.11     1250.90     27.43 o 
  -5  -1   8       33.85       26.54      3.95 o 
  -4  -1   8     1180.29     1228.97     26.67 o 
  -2  -1   8      766.94      817.40     18.75 o 
  -1  -1   8       11.19       13.17      3.06 o 
   0  -1   8      702.58      804.71     15.14 o 
   1  -1   8      807.33      979.53     34.60 o 
   2  -1   8      120.82      166.93      6.08 o 
   3  -1   8      294.09      322.87      8.29 o 
   4  -1   8     1299.51     1309.23     24.01 o 
   5  -1   8       83.40       90.00      5.04 o 
   6  -1   8       77.96       80.68     10.10 o 
   7  -1   8       14.61       15.88     13.71 o 
   8  -1   8      300.31      282.14     12.66 o 
   9  -1   8       13.02        0.00      9.74 o 
  10  -1   8       68.75       48.72     11.91 o 
 -13   0   8      401.54      404.55     24.18 o 
 -12   0   8       43.33       50.34     10.65 o 
 -11   0   8      118.28      114.41      7.64 o 
 -10   0   8      150.93      154.10     11.55 o 
  -9   0   8      154.84      142.19     10.83 o 
  -8   0   8      173.05      152.29     10.83 o 
  -7   0   8     2341.25     2407.78     70.01 o 
  -6   0   8      446.73      452.90     17.32 o 
  -5   0   8      449.02      397.01     10.97 o 
  -4   0   8     1218.16     1165.15     25.52 o 
  -3   0   8     2134.21     2173.21     62.79 o 
  -2   0   8     6366.14     6440.25    177.91 o 
  -1   0   8    17383.89    18484.30    356.99 o 
   0   0   8     2403.78     2344.59     39.69 o 
   1   0   8      405.56      432.65     11.86 o 
   2   0   8     1336.49     1232.50     22.26 o 
   3   0   8     1529.74     1594.78     28.28 o 
   4   0   8     2329.40     2445.65     42.05 o 
   5   0   8     1889.86     1970.98     34.87 o 
   6   0   8       64.41       68.37      5.40 o 
   7   0   8     1099.40     1064.33     26.98 o 
   8   0   8     1470.19     1440.27     53.05 o 
   9   0   8       70.36       51.61     12.27 o 
  10   0   8     1036.42     1050.52     45.11 o 
 -13   1   8      169.77      164.56     14.44 o 
 -12   1   8      733.78      712.38     29.59 o 
 -11   1   8      248.94      243.23     15.88 o 
 -10   1   8      117.80      110.79      9.74 o 
  -9   1   8       31.32       34.28      6.86 o 
  -6   1   8     1729.61     1844.45     54.85 o 
  -5   1   8      221.10      214.36     11.55 o 
  -4   1   8      485.58      471.47     24.18 o 
  -3   1   8        1.53        1.80      1.05 o 
  -2   1   8     3108.86     3174.51     63.67 o 
  -1   1   8      495.76      681.70     16.33 o 
   0   1   8      618.39      586.96     14.55 o 
   1   1   8     1115.77     1413.23     25.18 o 
   2   1   8       26.91       27.50      3.37 o 
   3   1   8        4.86       12.62      3.21 o 
   4   1   8      705.31      706.61     14.82 o 
   5   1   8      488.94      523.09     13.99 o 
   6   1   8       17.68       13.83      3.90 o 
   7   1   8        0.40        5.77      9.02 o 
   8   1   8       91.23       85.89     12.63 o 
   9   1   8       23.69       16.96     10.47 o 
 -13   2   8       37.66       32.12      9.38 o 
 -12   2   8      200.85      191.63     15.52 o 
 -11   2   8       11.68       14.95      4.83 o 
 -10   2   8     2842.04     2792.57     58.66 o 
  -9   2   8       10.13       12.63      5.77 o 
  -8   2   8      171.32      147.24     10.83 o 
  -7   2   8     2213.63     2306.74     67.85 o 
  -6   2   8      462.96      468.06     18.40 o 
  -5   2   8     1435.71     1520.38     46.19 o 
  -4   2   8     3208.93     1997.46     58.46 o 
  -3   2   8       15.61        8.35      3.07 o 
  -2   2   8     3460.92     3650.29    102.85 o 
  -1   2   8      666.80      767.71     18.11 o 
   0   2   8    16197.78    16920.50    272.93 o 
   1   2   8      125.90      105.47      8.70 o 
   2   2   8     5715.15     5827.58     95.41 o 
   3   2   8     1848.62     2004.73     35.12 o 
   4   2   8     4561.07     4487.76     74.50 o 
   5   2   8      165.75      162.10      6.84 o 
   6   2   8      198.68      218.90      7.99 o 
   7   2   8        2.62        7.58      9.02 o 
   8   2   8     1065.72     1141.10     45.11 o 
   9   2   8      457.07      459.40     26.71 o 
 -13   3   8     1043.37     1021.65     39.34 o 
 -12   3   8       23.37       33.20      9.38 o 
 -11   3   8      857.49      847.70     33.20 o 
 -10   3   8      758.28      774.01     20.59 o 
  -9   3   8     2305.00     2428.72     71.81 o 
  -8   3   8      264.99      264.16     13.71 o 
  -7   3   8      666.07      653.55     23.10 o 
  -6   3   8     2771.62     2938.28     84.45 o 
  -5   3   8     3602.18     3593.99    102.13 o 
  -4   3   8     1024.23      990.61     32.12 o 
  -3   3   8     7807.71     8380.66    162.93 o 
  -2   3   8     1501.18     1545.64     46.19 o 
  -1   3   8    11918.55    13083.48    252.37 o 
   0   3   8     1989.06     2326.00     39.85 o 
   1   3   8     2313.20     2447.56     41.92 o 
   2   3   8      295.19      281.42      8.36 o 
   3   3   8     1401.00     1508.42     27.44 o 
   4   3   8      612.61      662.03     17.65 o 
   5   3   8       10.33        7.39      3.78 o 
   6   3   8      217.91      210.47     13.17 o 
   7   3   8      530.96      577.36     18.21 o 
   8   3   8      328.57      304.22     21.65 o 
   9   3   8       65.38       61.35     14.07 o 
 -13   4   8        3.63        3.61      8.66 o 
 -12   4   8      124.13      102.85     12.63 o 
 -11   4   8      125.36      114.40     12.27 o 
 -10   4   8      326.22      331.21     12.05 o 
  -9   4   8      330.28      306.03     14.80 o 
  -8   4   8      193.82      186.21     11.55 o 
  -7   4   8      881.90     1038.25     33.92 o 
  -6   4   8      360.28      418.62     17.68 o 
  -5   4   8      528.46      611.33     22.01 o 
  -4   4   8      358.68      370.26     15.88 o 
  -3   4   8     5067.42     5297.34    147.96 o 
  -2   4   8     2131.88     2184.40     64.60 o 
  -1   4   8      185.69      125.29      6.38 o 
   0   4   8     1304.70     1520.36     32.77 o 
   1   4   8     1647.75     1725.41     30.59 o 
   2   4   8      272.66      279.99      8.37 o 
   3   4   8     2218.39     2418.92     41.95 o 
   4   4   8     1122.52     1125.48     21.75 o 
   5   4   8     1369.11     1333.15     32.58 o 
   6   4   8        3.46        2.67      5.40 o 
   7   4   8     1221.45     1311.00     32.68 o 
   8   4   8      841.75      763.98     35.37 o 
   9   4   8     1208.28     1220.85     50.52 o 
 -13   5   8       54.20       53.41     11.55 o 
 -12   5   8      230.64      225.55     18.04 o 
 -11   5   8       46.37       33.20      9.02 o 
 -10   5   8      219.85      277.16     18.40 o 
  -9   5   8      289.51      273.15     11.05 o 
  -8   5   8     1932.88     1931.06     58.10 o 
  -7   5   8      277.00      259.83     13.71 o 
  -6   5   8     4948.68     5149.38    144.35 o 
  -5   5   8     1674.41     1847.34     55.94 o 
  -4   5   8      323.33      276.07     13.71 o 
  -3   5   8       20.78       25.62      6.13 o 
  -2   5   8     1022.61     1041.86     34.28 o 
  -1   5   8       20.74        0.00      1.44 o 
   0   5   8       43.67       45.41      4.51 o 
   1   5   8      363.95      409.79     10.59 o 
   2   5   8     3101.62     3160.86     53.80 o 
   3   5   8       86.41      105.41      5.86 o 
   4   5   8     1586.42     1606.84     38.01 o 
   5   5   8     1303.77     1292.59     32.15 o 
   6   5   8     2596.01     2627.72     58.60 o 
   7   5   8      792.28      778.99     22.95 o 
   8   5   8      643.18      667.63     33.20 o 
 -12   6   8        0.96        0.72      9.02 o 
 -11   6   8      173.14      150.85     15.16 o 
 -10   6   8       34.13       24.54      9.02 o 
  -9   6   8      183.77      147.42      8.99 o 
  -8   6   8      223.91      221.97      9.86 o 
  -7   6   8        5.59        7.58      6.13 o 
  -6   6   8       44.28       53.77      7.58 o 
  -5   6   8      182.99      190.90     12.27 o 
  -4   6   8      484.19      513.17     20.21 o 
  -3   6   8       77.88       62.43      8.30 o 
  -2   6   8      196.41      219.05     14.07 o 
  -1   6   8      185.24        5.77      2.89 o 
   0   6   8      575.35        0.00      2.89 o 
   1   6   8       18.98       25.32     11.37 o 
   2   6   8       98.79      100.47      7.98 o 
   3   6   8     1141.28     1249.96     33.38 o 
   4   6   8       53.89       55.54      7.19 o 
   5   6   8       82.92       94.88     13.71 o 
   6   6   8       18.33       23.20      6.54 o 
   7   6   8       46.50       42.81      7.71 o 
   8   6   8      137.83      162.12     12.09 o 
 -12   7   8      118.92      123.78     15.16 o 
 -11   7   8       31.68       39.70     10.47 o 
 -10   7   8      206.20      234.21     16.96 o 
  -9   7   8       36.32       30.13      5.64 o 
  -8   7   8      578.84      598.94     23.28 o 
  -7   7   8       16.39       14.32      4.93 o 
  -6   7   8      104.90      125.95     10.47 o 
  -5   7   8      221.17      258.39     14.07 o 
  -4   7   8      788.01      820.28     29.23 o 
  -3   7   8      716.24      726.81     26.71 o 
  -2   7   8      981.71     1082.28     36.45 o 
   0   7   8      137.31        0.00      2.17 o 
   1   7   8      688.20      612.77     24.54 o 
   2   7   8      946.11     1030.17     27.18 o 
   3   7   8      864.31      795.26     23.02 o 
   4   7   8       11.94       17.95     11.19 o 
   5   7   8     1145.05     1145.75     30.31 o 
   6   7   8      364.62      349.68     15.25 o 
   7   7   8        1.34        3.44      6.85 o 
 -12   8   8       30.43       31.76     10.83 o 
 -11   8   8        1.47        0.00      8.30 o 
 -10   8   8      184.97      185.13     15.88 o 
  -9   8   8      743.36      739.80     31.40 o 
  -8   8   8      523.22      541.21     16.64 o 
  -7   8   8       20.68       12.83      6.50 o 
  -6   8   8     1939.61     2007.14     43.99 o 
  -5   8   8       64.98       50.52      8.30 o 
  -4   8   8      139.05      128.47     11.19 o 
  -3   8   8       15.08        3.61      6.50 o 
  -2   8   8      783.78      884.15     32.12 o 
  -1   8   8        5.40        3.61      7.22 o 
   0   8   8     1410.29     1450.73     47.28 o 
   1   8   8      629.08      597.25     24.90 o 
   2   8   8       68.43       61.35      9.74 o 
   3   8   8        8.80        8.03      6.59 o 
   4   8   8      454.47      431.54     17.08 o 
   5   8   8       33.51       38.71      7.68 o 
   6   8   8       19.63       34.64      8.21 o 
   7   8   8       21.63       13.50      7.81 o 
 -11   9   8      921.39      898.23     37.89 o 
 -10   9   8        6.39       13.35      9.38 o 
  -9   9   8      570.14      603.75     28.51 o 
  -8   9   8      108.59       94.95      7.70 o 
  -7   9   8      851.97      830.09     22.13 o 
  -6   9   8       16.58       20.78      5.60 o 
  -5   9   8      219.78      229.81     10.71 o 
  -4   9   8      340.62      387.78     13.27 o 
  -3   9   8     4402.44     4482.84    128.83 o 
  -2   9   8        6.46       25.26      8.30 o 
  -1   9   8     1543.34     1690.72     54.13 o 
   0   9   8      507.77      507.76     23.10 o 
   1   9   8      884.38      845.90     32.12 o 
   2   9   8      301.58      318.30     18.40 o 
   3   9   8     1798.63     1896.18     45.39 o 
   4   9   8      274.25      269.69     14.08 o 
   5   9   8      917.19      948.17     27.95 o 
   6   9   8       97.75       74.08      9.45 o 
 -10  10   8      226.53      274.27     19.49 o 
  -9  10   8        1.24        7.94      9.02 o 
  -8  10   8       12.97       12.67      8.12 o 
  -7  10   8      523.64      571.45     17.78 o 
  -6  10   8       92.67       80.93      7.64 o 
  -5  10   8      385.70      424.84     25.98 o 
  -4  10   8      158.68      169.33     14.07 o 
  -3  10   8     1556.46     1500.16     38.61 o 
  -2  10   8      435.14      482.34     32.66 o 
  -1  10   8      370.87      383.59     13.41 o 
   0  10   8      922.75      886.68     33.92 o 
   1  10   8      122.98      127.03     12.63 o 
   2  10   8       42.96       31.04      9.02 o 
   3  10   8     1009.90     1002.52     38.25 o 
   4  10   8      171.34      164.85     11.88 o 
   5  10   8      385.77      458.19     18.99 o 
 -10  11   8      295.73      290.51     20.57 o 
  -9  11   8      940.10      968.24     40.06 o 
  -8  11   8     1860.97     1971.84     66.04 o 
  -7  11   8      182.15      192.99     11.19 o 
  -6  11   8      783.13      872.08     23.69 o 
  -5  11   8       87.63       98.89     10.10 o 
  -4  11   8     1740.71     1813.00     41.34 o 
  -3  11   8      657.46      639.62     18.88 o 
  -2  11   8      890.52      920.99     23.85 o 
  -1  11   8      408.72      401.30     21.65 o 
   0  11   8      317.13      327.32     19.13 o 
   1  11   8      229.33      247.20     17.68 o 
   2  11   8     1047.48     1122.69     41.50 o 
   3  11   8      204.15      264.52     19.13 o 
   4  11   8      903.30      959.94     38.61 o 
  -8  12   8      319.95      371.71     23.46 o 
  -7  12   8     1193.66     1289.22     32.30 o 
  -6  12   8      509.02      576.83     18.47 o 
  -5  12   8      388.68      389.30     14.67 o 
  -4  12   8        0.96        6.83      5.85 o 
  -3  12   8       44.46       41.04      7.76 o 
  -2  12   8        5.06        4.77      5.80 o 
  -1  12   8       65.32       54.85     10.83 o 
   0  12   8      195.23      221.94     18.04 o 
   1  12   8        5.60        9.38      9.02 o 
   2  12   8       72.86       81.56     12.27 o 
   3  12   8       19.21        3.97     10.10 o 
  -7  13   8       93.21       68.57     12.99 o 
  -6  13   8       46.36       43.81      8.30 o 
  -5  13   8     1182.23     1279.84     32.27 o 
  -4  13   8       77.96       71.80      8.29 o 
  -3  13   8      293.67      326.50     14.03 o 
  -2  13   8      468.88      478.89     24.90 o 
  -1  13   8      500.67      535.91     26.34 o 
   0  13   8      646.47      679.54     30.67 o 
   1  13   8      357.28      379.28     22.01 o 
  -3  14   8        7.73       12.63      9.74 o 
  -3 -14   9       20.47       21.29      9.74 o 
  -2 -14   9       42.62       56.30     10.10 o 
  -1 -14   9       80.87       60.23      7.64 o 
   0 -14   9      481.06      464.62     16.42 o 
   1 -14   9      891.15      908.33     36.45 o 
   2 -14   9      827.59      760.37     33.20 o 
  -5 -13   9      179.49      211.48     17.68 o 
  -4 -13   9        1.96        9.02      9.02 o 
  -3 -13   9        1.43        0.00      7.94 o 
  -2 -13   9      130.59      103.59      8.42 o 
  -1 -13   9      685.18      646.08     19.26 o 
   0 -13   9        3.45        5.92     11.55 o 
   1 -13   9        4.46        2.53      9.02 o 
   2 -13   9      261.06      232.77     18.77 o 
   3 -13   9       79.45       88.05     13.71 o 
   4 -13   9       56.21       68.21     13.35 o 
  -7 -12   9      185.26      188.02     15.88 o 
  -6 -12   9       80.81       55.94     11.55 o 
  -5 -12   9      456.37      495.13     23.82 o 
  -4 -12   9       13.02        2.89      8.30 o 
  -3 -12   9      647.46      591.12     25.62 o 
  -2 -12   9       77.44       79.21      7.27 o 
  -1 -12   9     1431.59     1456.52     34.06 o 
   0 -12   9      119.69      109.23      8.12 o 
   1 -12   9     1166.25     1169.66     28.53 o 
   2 -12   9      497.04      474.19     23.82 o 
   3 -12   9      836.89      964.63     37.53 o 
   4 -12   9      109.90      142.91     15.16 o 
   5 -12   9      661.92      721.76     32.12 o 
  -8 -11   9      578.39      624.68     28.15 o 
  -7 -11   9      322.39      282.57     18.77 o 
  -6 -11   9      933.07      915.91     35.73 o 
  -5 -11   9       24.14       18.04      8.66 o 
  -4 -11   9     1096.17     1100.32     38.97 o 
  -3 -11   9        8.75       10.98      5.48 o 
  -2 -11   9     1563.70     1601.62     36.24 o 
  -1 -11   9      170.43      157.48      9.31 o 
   0 -11   9      596.08      626.21     18.18 o 
   1 -11   9       54.56       59.37      6.67 o 
   2 -11   9      609.36      573.08     26.71 o 
   3 -11   9      112.01      110.79     12.99 o 
   4 -11   9      120.73      107.54     13.35 o 
   5 -11   9       93.84      110.79     13.71 o 
   6 -11   9      238.15      271.38     19.49 o 
  -9 -10   9       21.50       18.04     10.10 o 
  -8 -10   9      435.83      472.39     24.18 o 
  -7 -10   9      135.01      122.70     12.99 o 
  -6 -10   9     1095.38     1088.41     39.70 o 
  -5 -10   9      316.77      299.17     18.04 o 
  -4 -10   9      597.19      607.25     31.40 o 
  -3 -10   9      979.07      918.28     37.53 o 
  -2 -10   9      770.22      761.64     20.16 o 
  -1 -10   9      146.03      128.10      9.20 o 
   0 -10   9      512.78      543.15     26.89 o 
   1 -10   9       16.03        9.88      4.93 o 
   2 -10   9      479.44      414.36     13.89 o 
   3 -10   9      398.35      339.23     19.49 o 
   4 -10   9     1751.82     1720.31     57.38 o 
   5 -10   9        7.53       13.35      9.38 o 
   6 -10   9      647.46      604.11     28.15 o 
   7 -10   9      614.24      555.03     28.15 o 
 -10  -9   9      846.11      834.35     33.92 o 
  -9  -9   9      779.28      751.35     31.76 o 
  -8  -9   9      142.49      154.82     14.44 o 
  -7  -9   9      496.48      466.26     22.74 o 
  -6  -9   9     2333.40     2276.79     70.37 o 
  -5  -9   9     2223.43     2315.81     49.22 o 
  -4  -9   9      806.25      806.92     38.25 o 
  -3  -9   9        9.40        2.85      4.46 o 
  -2  -9   9     1277.35     1297.91     29.98 o 
  -1  -9   9     1264.00     1235.22     42.58 o 
   0  -9   9      145.61      142.19      8.22 o 
   1  -9   9      102.39       99.38      7.00 o 
   2  -9   9      495.96      463.17     14.07 o 
   3  -9   9      322.05      347.89     19.13 o 
   4  -9   9        6.73        0.00      7.94 o 
   5  -9   9        4.07        0.00      7.58 o 
   6  -9   9      613.36      650.30     28.87 o 
   7  -9   9      264.33      209.67     18.04 o 
   8  -9   9       52.91       35.37     11.19 o 
 -10  -8   9      108.78      130.28     13.71 o 
  -9  -8   9      262.44      275.71     18.04 o 
  -8  -8   9      533.81      550.34     24.90 o 
  -7  -8   9        6.37       10.10      7.94 o 
  -6  -8   9       74.39       81.58      6.24 o 
  -5  -8   9     1432.49     1392.53     31.48 o 
  -4  -8   9      322.77      297.93     10.82 o 
  -3  -8   9       60.13       60.24      5.99 o 
  -2  -8   9     1836.84     1950.19     41.98 o 
  -1  -8   9        1.92        0.00      3.90 o 
   0  -8   9      952.15     1023.04     24.32 o 
   1  -8   9     1002.69     1110.75     26.08 o 
   2  -8   9       71.51       70.97      5.87 o 
   3  -8   9      493.90      465.53     22.74 o 
   4  -8   9     1155.89     1164.56     41.50 o 
   5  -8   9       14.87       21.65      9.74 o 
   6  -8   9        3.43        0.00      5.54 o 
   7  -8   9       51.43       52.42      7.35 o 
   8  -8   9      635.56      614.81     20.67 o 
 -11  -7   9      314.25      272.10     17.68 o 
 -10  -7   9      461.25      475.28     22.74 o 
  -9  -7   9      364.04      326.96     18.04 o 
  -8  -7   9      101.35       81.56     10.83 o 
  -7  -7   9       42.67       49.44      9.02 o 
  -6  -7   9      602.82      576.13     15.87 o 
  -5  -7   9     1655.84     1667.60     36.35 o 
  -4  -7   9       98.33       85.81      6.25 o 
  -3  -7   9      170.16      152.53      7.90 o 
  -2  -7   9     1001.34     1037.17     24.24 o 
  -1  -7   9     2500.34     2626.79     54.35 o 
   0  -7   9      433.90      446.45     13.31 o 
   1  -7   9      570.05      602.36     15.98 o 
   2  -7   9       47.93       55.68      5.34 o 
   3  -7   9      262.62      289.79     16.60 o 
   4  -7   9       43.27       37.04      5.64 o 
   5  -7   9      491.48      457.92     24.54 o 
   6  -7   9      670.93      668.73     25.80 o 
   7  -7   9      483.14      490.75     17.10 o 
   8  -7   9       15.21       10.06     11.37 o 
 -11  -6   9       46.31       52.69      9.74 o 
 -10  -6   9       62.36       42.58      9.74 o 
  -9  -6   9        0.45        1.08      7.22 o 
  -8  -6   9       25.19       25.98      7.94 o 
  -7  -6   9      185.71      199.88     12.81 o 
  -6  -6   9        1.10        0.00      3.69 o 
  -4  -6   9       64.52       82.06      9.20 o 
  -3  -6   9       83.34       90.77      5.99 o 
  -2  -6   9      193.68      229.04      8.80 o 
  -1  -6   9      289.62      332.03     10.82 o 
   0  -6   9      426.74      419.63     14.07 o 
   1  -6   9       56.89       48.30      3.37 o 
   3  -6   9      921.86     1006.47     23.15 o 
   4  -6   9      413.75      483.79     15.03 o 
   5  -6   9     1621.83     1705.60     39.55 o 
   6  -6   9      619.81      658.01     24.00 o 
   7  -6   9     1193.46     1230.21     31.63 o 
   8  -6   9        1.71        5.62      6.11 o 
   9  -6   9      808.26      843.36     39.16 o 
 -12  -5   9     1658.79     1798.26     58.82 o 
 -11  -5   9        2.87        5.41      7.22 o 
 -10  -5   9      693.69      780.94     30.31 o 
  -9  -5   9      930.83      878.59     23.09 o 
  -8  -5   9     1464.55     1396.30     32.53 o 
  -7  -5   9     1973.57     2010.86     35.26 o 
  -6  -5   9     3103.52     3099.80     52.21 o 
  -5  -5   9      374.51      362.01     11.19 o 
  -4  -5   9     1193.65     1139.19     25.89 o 
  -3  -5   9        7.20        3.43      3.57 o 
  -2  -5   9        7.47        8.13      3.80 o 
  -1  -5   9        3.07        0.00      4.69 o 
   0  -5   9      332.18      297.80      9.97 o 
   1  -5   9      366.66      365.56     11.01 o 
   3  -5   9      101.03      106.14      5.22 o 
   4  -5   9     1995.15     2093.05     46.43 o 
   5  -5   9      683.22      796.41     21.56 o 
   6  -5   9      150.07      175.60     10.21 o 
   7  -5   9        5.34        5.79      5.85 o 
   8  -5   9      157.46      161.23     10.71 o 
   9  -5   9        1.41        0.00      6.63 o 
 -12  -4   9        0.26        0.00      5.19 o 
 -11  -4   9       40.50       37.85      6.36 o 
 -10  -4   9       92.28       94.48      7.52 o 
  -9  -4   9     1193.43     1266.01     30.35 o 
  -8  -4   9      628.46      569.72     16.33 o 
  -7  -4   9       49.73       44.81      3.89 o 
  -6  -4   9      490.91      545.72     11.83 o 
  -5  -4   9       75.39       72.50     10.05 o 
  -4  -4   9     1071.94     1201.56     35.55 o 
  -3  -4   9      676.59      628.24     15.95 o 
  -2  -4   9     1235.37     1274.36     28.07 o 
  -1  -4   9      682.49      766.26     18.37 o 
   0  -4   9       65.17       75.22      3.78 o 
   1  -4   9       51.37       63.15      5.41 o 
   2  -4   9      444.31      475.31     16.78 o 
   3  -4   9       16.82       18.00      3.18 o 
   4  -4   9      449.18      473.79     34.88 o 
   5  -4   9     1426.97     1579.24     36.72 o 
   6  -4   9      213.67      229.41     18.59 o 
   7  -4   9      620.88      643.33     19.75 o 
   8  -4   9      361.50      391.45     17.68 o 
   9  -4   9      271.55      271.84     13.86 o 
 -12  -3   9      975.93      947.70     25.93 o 
 -11  -3   9      870.73      931.26     26.52 o 
 -10  -3   9      277.98      283.76     11.99 o 
  -9  -3   9       28.38       31.87      5.19 o 
  -8  -3   9      388.10      406.96     12.88 o 
  -7  -3   9     1545.42     1607.95     28.81 o 
  -6  -3   9     1661.85     1714.35     30.14 o 
  -5  -3   9     3414.71     3258.24     54.29 o 
  -4  -3   9     2160.42     2106.67     43.64 o 
  -3  -3   9     8913.68     9469.64    183.86 o 
  -2  -3   9     5672.40     5817.35    114.19 o 
  -1  -3   9     7396.03     8091.04    157.44 o 
   0  -3   9     7168.42     8139.99    162.26 o 
   1  -3   9     3606.71     3824.49     63.29 o 
   2  -3   9       76.38       68.79      4.14 o 
   3  -3   9      457.15      396.70      9.75 o 
   4  -3   9     3552.45     3817.02     63.85 o 
   5  -3   9     1868.28     1929.50     43.46 o 
   6  -3   9      403.18      403.79     14.54 o 
   7  -3   9      326.23      371.19     14.08 o 
   8  -3   9     1527.21     1535.79     37.56 o 
   9  -3   9       91.89      106.10     14.07 o 
 -13  -2   9       40.15       27.43     10.83 o 
 -12  -2   9      196.42      162.42     10.06 o 
 -11  -2   9      337.67      326.28     12.95 o 
 -10  -2   9      609.85      640.87     23.10 o 
  -9  -2   9       17.73       14.32      4.83 o 
  -8  -2   9       93.05       92.39      9.02 o 
  -7  -2   9      282.58      260.70      9.57 o 
  -6  -2   9      673.78      735.76     18.11 o 
  -5  -2   9     2419.14     2538.31     63.51 o 
  -4  -2   9       40.91       26.00      5.95 o 
  -3  -2   9      887.20      986.03     22.46 o 
  -2  -2   9     2705.89     3001.60     60.60 o 
  -1  -2   9       65.61       50.88      6.13 o 
   0  -2   9        0.06        0.00      2.69 o 
   1  -2   9      811.05      841.51     16.17 o 
   2  -2   9      406.75      494.96     11.01 o 
   3  -2   9       16.41       17.72      3.28 o 
   4  -2   9      136.60      114.93      5.72 o 
   5  -2   9       24.80       17.50      5.36 o 
   6  -2   9      605.86      604.88     18.18 o 
   7  -2   9      423.05      454.09     15.98 o 
   8  -2   9        0.60        0.00      5.96 o 
   9  -2   9       73.30       55.21     12.63 o 
 -13  -1   9      200.00      183.33     16.96 o 
 -12  -1   9      214.13      227.14     11.35 o 
 -11  -1   9      148.39      174.45     22.19 o 
 -10  -1   9        8.72        2.89      6.86 o 
  -9  -1   9     3221.73     3310.70     95.99 o 
  -8  -1   9      362.35      316.49     15.88 o 
  -7  -1   9     3793.86     3982.66    112.96 o 
  -6  -1   9        9.57       10.43      3.69 o 
  -5  -1   9       22.12       55.26      4.72 o 
  -4  -1   9      601.72      602.55     21.83 o 
  -3  -1   9     4268.11     4150.47    116.56 o 
  -2  -1   9        4.95        0.00      2.67 o 
  -1  -1   9     1640.26     1688.55     35.73 o 
   0  -1   9      156.14      128.05      8.01 o 
   1  -1   9     2329.95     2437.32     50.01 o 
   2  -1   9      355.84      327.23      9.08 o 
   3  -1   9     4435.65     4735.20     78.16 o 
   4  -1   9      452.86      454.87     11.01 o 
   5  -1   9     2310.35     2374.60     41.40 o 
   6  -1   9      106.47      117.52      8.27 o 
   7  -1   9      633.20      652.12     25.26 o 
   8  -1   9     1467.97     1525.59     57.38 o 
   9  -1   9      103.48      124.86     14.80 o 
 -13   0   9      128.77      132.44     15.16 o 
 -12   0   9     1981.41     2000.35     63.51 o 
 -11   0   9      856.18      824.97     29.95 o 
 -10   0   9     1128.78     1162.75     38.61 o 
  -9   0   9        0.65        0.00      6.13 o 
  -8   0   9     1604.54     1508.47     46.91 o 
  -7   0   9      707.23      717.79     25.26 o 
  -6   0   9      524.76      477.99     27.79 o 
  -5   0   9       14.72        3.97      4.69 o 
  -4   0   9     2517.96     2542.58     52.18 o 
  -3   0   9       72.65       53.59      6.32 o 
  -2   0   9     7363.63     7704.92    180.98 o 
  -1   0   9      904.11     1110.40     24.62 o 
   0   0   9      135.05       70.44      7.58 o 
   1   0   9      122.06       96.50      4.72 o 
   2   0   9     1174.67     1140.69     21.29 o 
   3   0   9      700.02      738.39     15.23 o 
   4   0   9       45.79       43.95      4.24 o 
   5   0   9     2059.63     2246.93     39.47 o 
   6   0   9      296.95      304.71     12.48 o 
   7   0   9       25.22       24.80      6.41 o 
   8   0   9      148.05      131.00     14.80 o 
   9   0   9      168.07      185.85     18.04 o 
 -13   1   9      125.00      137.13     13.71 o 
 -12   1   9     2048.24     2056.29     66.04 o 
 -11   1   9       19.15       20.57      7.58 o 
 -10   1   9      196.53      168.53     12.63 o 
  -9   1   9     2275.41     2252.97     67.48 o 
  -8   1   9     4649.24     4604.09    130.28 o 
  -7   1   9      723.11      789.24     27.79 o 
  -6   1   9     1740.29     1968.96     59.18 o 
  -5   1   9      224.77      244.48      8.92 o 
  -4   1   9     2307.77     2362.24     62.79 o 
  -2   1   9      601.34      530.81     14.16 o 
  -1   1   9      369.08      362.98     10.59 o 
   0   1   9      387.74      413.50      9.91 o 
   1   1   9      333.96      401.57      9.76 o 
   2   1   9     3121.79     3162.35     53.33 o 
   3   1   9      250.01      264.46      8.75 o 
   4   1   9     2729.44     2909.90     49.75 o 
   5   1   9        4.47        6.73      4.03 o 
   6   1   9      977.14     1075.16     21.50 o 
   7   1   9       30.10       26.71     10.47 o 
   8   1   9     1291.61     1324.79     50.52 o 
   9   1   9      152.48      120.53     15.52 o 
 -13   2   9      327.23      343.56     21.29 o 
 -12   2   9      240.11      286.18     18.40 o 
 -11   2   9      519.76      515.53     21.47 o 
 -10   2   9       70.79       72.90      9.02 o 
  -9   2   9     1286.57     1360.87     43.67 o 
  -8   2   9     2598.91     2741.96     80.12 o 
  -7   2   9      768.00      788.16     27.79 o 
  -6   2   9        0.92        0.00      5.05 o 
  -5   2   9     1862.11     2043.66     60.63 o 
  -3   2   9      588.41      467.89     12.88 o 
  -2   2   9      377.24      451.35     12.63 o 
  -1   2   9      507.76      461.16     12.61 o 
   0   2   9        8.20       10.44      3.17 o 
   1   2   9      877.16     1028.09     19.66 o 
   2   2   9      758.61      842.32     17.01 o 
   3   2   9      179.52      219.35      9.71 o 
   4   2   9      544.76      532.57     12.68 o 
   5   2   9     1202.64     1282.84     24.51 o 
   6   2   9      189.26      195.73     10.23 o 
   7   2   9      266.52      259.83     19.13 o 
   8   2   9      364.06      383.25     23.82 o 
   9   2   9       39.55       10.10     12.27 o 
 -13   3   9      534.23      623.60     28.87 o 
 -12   3   9      180.46      182.60     14.80 o 
 -11   3   9      314.53      332.04     18.59 o 
 -10   3   9       22.75       19.13      6.86 o 
  -9   3   9      287.51      272.82     14.80 o 
  -8   3   9       35.74       25.62      6.86 o 
  -7   3   9      547.62      512.09     20.57 o 
  -6   3   9      185.21      188.02     11.91 o 
  -5   3   9      338.34      333.81     15.52 o 
  -4   3   9     2532.49     2608.07     76.15 o 
  -3   3   9      895.20      917.59     21.43 o 
  -2   3   9     2373.08     2348.24     68.21 o 
  -1   3   9     1319.74     1281.97     28.19 o 
   0   3   9     2010.60     2025.29     35.48 o 
   1   3   9        8.57        7.29      3.43 o 
   2   3   9      865.11      838.85     16.99 o 
   3   3   9     5809.98     5970.31     98.37 o 
   4   3   9      193.08      201.57      8.05 o 
   5   3   9      110.70       86.99      5.55 o 
   6   3   9       11.57       14.62      5.74 o 
   7   3   9      358.98      438.47     25.26 o 
   8   3   9       79.01       74.34     14.44 o 
 -13   4   9      791.06      865.75     36.09 o 
 -12   4   9       97.38       93.47     12.63 o 
 -11   4   9      349.59      429.45     22.74 o 
 -10   4   9        4.69        2.97      4.51 o 
  -9   4   9       34.76       26.71      6.86 o 
  -8   4   9      341.61      379.28     17.32 o 
  -7   4   9      694.26      693.97     25.26 o 
  -6   4   9     1230.94     1203.89     38.61 o 
  -5   4   9      279.85      310.36     15.52 o 
  -4   4   9       41.59       35.73      6.50 o 
  -3   4   9     2293.10     2451.81     72.54 o 
  -2   4   9     1193.71      675.93     24.18 o 
  -1   4   9    10474.82    11026.16    213.84 o 
   0   4   9     2541.96     2769.96     56.77 o 
   1   4   9      148.99      149.83      8.07 o 
   2   4   9      780.56      716.00     15.33 o 
   3   4   9     2143.96     2269.81     39.87 o 
   4   4   9      306.40      348.81     10.21 o 
   5   4   9      204.89      208.63     16.24 o 
   6   4   9      277.64      282.57     13.17 o 
   7   4   9       47.32       58.03      7.71 o 
   8   4   9       27.70        3.61     11.91 o 
 -13   5   9      149.31      149.04     15.88 o 
 -12   5   9        1.03        0.00      8.30 o 
 -11   5   9      506.42      493.32     24.54 o 
 -10   5   9       49.95       44.68      6.24 o 
  -9   5   9      351.41      405.99     18.04 o 
  -8   5   9      322.82      336.70     16.24 o 
  -7   5   9     1804.13     1983.75     59.91 o 
  -6   5   9      444.34      503.43     20.57 o 
  -5   5   9     1009.27     1070.73     35.37 o 
  -4   5   9      169.57      151.57     11.19 o 
  -3   5   9     4829.27     5294.82    149.04 o 
  -2   5   9      973.60      926.02     32.12 o 
  -1   5   9      276.74        0.00      2.53 o 
   0   5   9       87.73      133.51     12.45 o 
   1   5   9       18.43       10.53      3.80 o 
   2   5   9       63.14       77.23      6.55 o 
   3   5   9      216.68      230.07      9.48 o 
   4   5   9      256.86      271.94     12.64 o 
   5   5   9      372.31      361.29     14.82 o 
   6   5   9      110.09       84.37      9.38 o 
   7   5   9      344.38      354.22     15.00 o 
   8   5   9       97.00       80.48     15.16 o 
 -12   6   9      722.44      706.24     31.76 o 
 -11   6   9       96.58       85.17     12.27 o 
 -10   6   9      340.65      420.06     22.01 o 
  -9   6   9      720.48      751.22     20.59 o 
  -8   6   9      351.25      347.53     16.96 o 
  -7   6   9       12.43       15.16      6.50 o 
  -6   6   9      362.42      413.93     18.04 o 
  -5   6   9      319.37      352.94     17.32 o 
  -4   6   9      667.45      648.50     24.54 o 
  -3   6   9      164.03      175.39     13.35 o 
  -2   6   9     1896.25     2063.87     63.15 o 
  -1   6   9       11.32        0.00      1.80 o 
   0   6   9      675.54      605.92     23.82 o 
   1   6   9       49.90       63.15      9.02 o 
   2   6   9       41.02       43.20      7.58 o 
   3   6   9      184.36      173.75     10.58 o 
   4   6   9      539.80      533.64     17.83 o 
   5   6   9        3.43        0.00      6.40 o 
   6   6   9     1287.65     1345.86     34.32 o 
   7   6   9      240.54      256.64     14.01 o 
 -12   7   9      100.08      115.84     14.44 o 
 -11   7   9      448.82      445.32     24.90 o 
 -10   7   9      351.00      424.03     23.46 o 
  -9   7   9       51.70       46.43      6.32 o 
  -8   7   9      759.88      790.53     21.21 o 
  -7   7   9      257.39      241.07     14.44 o 
  -6   7   9      493.69      483.22     20.93 o 
  -5   7   9     3510.32     3803.30    109.71 o 
  -4   7   9      285.21      352.22     18.04 o 
  -3   7   9       29.44       45.47      7.94 o 
  -2   7   9      907.56      951.64     33.92 o 
  -1   7   9      438.53      288.70     15.16 o 
   0   7   9      660.38      719.95     28.15 o 
   1   7   9      118.62      112.96     11.19 o 
   2   7   9     1815.72     1951.01     52.69 o 
   3   7   9      107.59      129.86      9.70 o 
   4   7   9      583.74      590.86     19.88 o 
   5   7   9      488.64      440.37     16.82 o 
   6   7   9     1005.17     1043.93     29.13 o 
   7   7   9      405.59      452.70     20.75 o 
 -11   8   9      270.92      276.43     20.57 o 
 -10   8   9      238.14      246.84     18.04 o 
  -9   8   9     1129.81     1174.11     29.12 o 
  -8   8   9      697.27      707.02     20.19 o 
  -7   8   9      702.91      721.36     33.20 o 
  -6   8   9      944.32      968.24     34.28 o 
  -5   8   9      194.70      210.39     14.44 o 
  -4   8   9        1.90        0.00      6.50 o 
  -3   8   9     1206.43     1278.23     42.58 o 
  -2   8   9     1041.44     1019.48     36.09 o 
  -1   8   9      140.29      128.83     11.91 o 
   0   8   9      206.44      249.37     15.52 o 
   1   8   9      929.93      991.33     36.09 o 
   2   8   9       25.44       14.80      8.66 o 
   3   8   9     1138.71     1118.04     29.95 o 
   4   8   9      574.24      539.74     19.76 o 
   5   8   9       11.81        1.82      7.41 o 
   6   8   9       82.46       68.81     16.06 o 
 -11   9   9       94.82      111.51     14.44 o 
 -10   9   9       84.24      105.74     13.71 o 
  -9   9   9       17.25        5.41      8.66 o 
  -8   9   9       12.66       15.05      5.80 o 
  -7   9   9       18.67       24.04      8.12 o 
  -6   9   9       22.84       19.32      5.48 o 
  -5   9   9      306.44      294.12     11.73 o 
  -4   9   9      126.44      115.12     11.19 o 
  -3   9   9     1447.59     1469.50     48.72 o 
  -2   9   9      746.02      777.69     30.67 o 
  -1   9   9      584.83      656.80     27.07 o 
   0   9   9       29.97       13.35      8.30 o 
   1   9   9     1481.52     1321.54     45.47 o 
   2   9   9        3.70        7.94      8.66 o 
   3   9   9      610.19      579.21     27.07 o 
   4   9   9        1.19        0.00      7.41 o 
   5   9   9      128.32      121.92     21.11 o 
 -10  10   9      466.87      443.16     25.26 o 
  -9  10   9      456.77      470.23     25.62 o 
  -8  10   9      323.62      327.17     13.67 o 
  -7  10   9      671.89      659.02     28.69 o 
  -6  10   9      443.94      472.36     16.05 o 
  -5  10   9     2070.84     2204.17     48.74 o 
  -4  10   9     2222.06     2232.65     49.12 o 
  -3  10   9      311.18      317.75     12.76 o 
  -2  10   9      822.23      972.35     24.99 o 
  -1  10   9      278.62      340.67     19.85 o 
   0  10   9      375.13      467.34     23.10 o 
   1  10   9      114.93       95.99     12.27 o 
   2  10   9      209.19      225.19     18.04 o 
   3  10   9      160.11      144.71     14.80 o 
   4  10   9      418.90      406.71     23.10 o 
  -9  11   9        0.18        6.13      9.02 o 
  -8  11   9       56.95       49.80     10.83 o 
  -7  11   9       23.38       56.11      7.70 o 
  -6  11   9      114.91      128.38     15.88 o 
  -5  11   9      875.82      905.25     24.49 o 
  -4  11   9      172.49      203.51     15.70 o 
  -3  11   9      289.66      280.69     18.22 o 
  -2  11   9       55.38       44.53      6.67 o 
  -1  11   9      203.44      167.09     15.52 o 
   0  11   9       20.92       15.52      9.38 o 
   1  11   9      177.04      169.97     15.88 o 
   2  11   9       94.45       72.54     11.91 o 
   3  11   9      217.04      229.16     17.68 o 
  -8  12   9      894.99      940.09     38.61 o 
  -7  12   9     1154.90     1234.79     43.49 o 
  -6  12   9     1356.71     1418.14     34.93 o 
  -5  12   9      437.78      485.64     17.09 o 
  -4  12   9     1038.04     1086.66     28.32 o 
  -3  12   9      310.29      319.07     13.64 o 
  -2  12   9     1404.07     1369.90     48.00 o 
  -1  12   9     1012.29      913.02     36.09 o 
   0  12   9     1155.76     1205.70     44.75 o 
   1  12   9      292.94      307.83     20.57 o 
   2  12   9     1214.14     1264.52     46.91 o 
  -6  13   9       60.21       61.54     10.29 o 
  -5  13   9        0.75        0.00      6.38 o 
  -4  13   9      237.20      269.70     13.26 o 
  -3  13   9      382.26      394.44     22.01 o 
  -2  13   9        9.41       24.90     10.10 o 
  -1  13   9      116.60      107.54     14.07 o 
   0  13   9        2.70        0.00      8.30 o 
  -2 -14  10      166.78      213.64     16.60 o 
  -1 -14  10        0.11        9.84      6.22 o 
   0 -14  10        2.90        2.76      6.24 o 
   1 -14  10        6.32        0.00     10.10 o 
  -5 -13  10      626.18      589.68     27.43 o 
  -4 -13  10       43.99       48.00     11.19 o 
  -3 -13  10      676.53      743.41     31.04 o 
  -2 -13  10      239.21      244.76     24.00 o 
  -1 -13  10      160.75      152.66      9.80 o 
   0 -13  10       36.71       43.21      7.02 o 
   1 -13  10      116.45      159.87     15.52 o 
   2 -13  10       72.06       80.48     12.99 o 
   3 -13  10      502.52      507.40     27.07 o 
  -7 -12  10      317.58      372.07     22.37 o 
  -6 -12  10      194.82      169.61     15.52 o 
  -5 -12  10       31.28       31.40      9.38 o 
  -4 -12  10      206.39      233.49     16.24 o 
  -3 -12  10      526.45      532.00     17.09 o 
  -2 -12  10      216.91      213.85     11.10 o 
  -1 -12  10        2.80        4.86      5.54 o 
   0 -12  10       24.84       19.72      7.94 o 
   1 -12  10       56.14       71.45     12.27 o 
   2 -12  10      329.39      303.50     19.49 o 
   3 -12  10        8.42        7.94      9.38 o 
   4 -12  10       10.49        0.00      9.38 o 
   5 -12  10      311.14      374.23     24.18 o 
  -8 -11  10      132.42      101.77     12.99 o 
  -7 -11  10       10.54        7.94      7.94 o 
  -6 -11  10      132.25      147.60     14.80 o 
  -5 -11  10      694.16      651.03     28.15 o 
  -4 -11  10        4.42        5.87      4.97 o 
  -3 -11  10       52.55       38.02      6.25 o 
  -2 -11  10      144.20      138.58      8.80 o 
  -1 -11  10     1044.58     1032.41     25.89 o 
   0 -11  10     1321.12     1238.01     29.71 o 
   1 -11  10     1077.55     1037.80     26.04 o 
   2 -11  10      436.09      472.39     23.82 o 
   3 -11  10      153.11      160.23     15.16 o 
   4 -11  10      673.78      610.97     29.23 o 
   5 -11  10      650.51      758.21     33.56 o 
   6 -11  10      601.50      815.23     35.01 o 
  -9 -10  10      429.67      420.78     22.74 o 
  -8 -10  10       53.83       53.05     10.83 o 
  -7 -10  10       26.21       30.31      8.66 o 
  -6 -10  10      597.51      607.00     27.07 o 
  -5 -10  10       92.01       89.86     11.19 o 
  -4 -10  10      961.52     1020.43     25.37 o 
  -3 -10  10       54.16       47.28      6.38 o 
  -2 -10  10     1476.84     1508.42     34.58 o 
  -1 -10  10      385.93      399.20     13.75 o 
   0 -10  10      585.82      598.32     20.75 o 
   1 -10  10      116.71      117.47     13.71 o 
   2 -10  10        0.92        0.00      9.02 o 
   3 -10  10      219.18      227.71     18.04 o 
   4 -10  10      742.91      689.64     30.31 o 
   5 -10  10       31.34       28.87     10.10 o 
   6 -10  10      993.52     1084.08     42.22 o 
 -10  -9  10      144.73      153.73     15.88 o 
  -9  -9  10       26.07       31.04     10.10 o 
  -8  -9  10      374.16      316.85     18.77 o 
  -7  -9  10       20.93       21.65      8.66 o 
  -6  -9  10        5.03        0.00      6.86 o 
  -5  -9  10      372.60      386.77     13.53 o 
  -4  -9  10     1275.30     1288.06     30.10 o 
  -3  -9  10      499.34      516.60     15.44 o 
  -2  -9  10     2398.19     2469.49     52.31 o 
  -1  -9  10      402.18      407.62     13.38 o 
   0  -9  10       47.64       30.05      5.70 o 
   1  -9  10       47.29       60.79      6.33 o 
   2  -9  10     1762.02     1667.63     37.02 o 
   3  -9  10       33.09       36.09      9.74 o 
   4  -9  10     1196.50     1251.89     44.75 o 
   5  -9  10       15.26       26.71     10.10 o 
   6  -9  10      485.94      500.18     25.26 o 
   7  -9  10      362.56      343.56     22.74 o 
 -10  -8  10      248.64      216.89     17.32 o 
  -9  -8  10       20.36       12.63      9.02 o 
  -8  -8  10       54.28       30.31      9.02 o 
  -7  -8  10       60.25       46.91      9.38 o 
  -6  -8  10       10.86       15.76      4.83 o 
  -5  -8  10      181.37      213.72      9.82 o 
  -4  -8  10     1239.07     1215.07     28.31 o 
  -3  -8  10     2515.62     2509.85     58.82 o 
  -2  -8  10       57.33       56.32      5.99 o 
  -1  -8  10     2399.74     2381.86     50.39 o 
   0  -8  10      495.19      497.61     14.95 o 
   1  -8  10      225.91      269.18     10.40 o 
   2  -8  10       98.99      103.11      7.08 o 
   3  -8  10     1027.81     1206.78     42.58 o 
   4  -8  10       16.08       15.52      9.02 o 
   5  -8  10      515.73      554.31     26.71 o 
   6  -8  10        2.82        0.00      9.38 o 
   7  -8  10      669.69      699.38     31.04 o 
   8  -8  10       60.99       46.19     12.63 o 
 -11  -7  10       13.45       11.55      9.38 o 
 -10  -7  10        0.58        2.89      7.58 o 
  -9  -7  10       40.55       31.40      9.38 o 
  -8  -7  10        4.46        3.61      6.86 o 
  -7  -7  10      223.25      196.81      9.25 o 
  -6  -7  10      279.50      292.68     10.82 o 
  -5  -7  10       38.60       47.24      8.48 o 
  -4  -7  10        1.44        1.44      5.95 o 
  -3  -7  10       88.35       62.84      6.12 o 
  -2  -7  10      110.46      120.61      7.39 o 
  -1  -7  10      406.22      424.66     13.13 o 
   0  -7  10      882.26      929.12     22.64 o 
   1  -7  10       16.68       15.15      4.51 o 
   2  -7  10      174.66      166.65      8.32 o 
   3  -7  10        4.85        1.08      7.58 o 
   4  -7  10      100.26      105.02     12.27 o 
   5  -7  10       50.59       41.86      9.74 o 
   6  -7  10       17.53       23.82     10.47 o 
   7  -7  10      189.99      197.92     11.61 o 
   8  -7  10       13.34       17.19     11.73 o 
 -11  -6  10       40.88       36.09     10.10 o 
 -10  -6  10       10.51        5.41      8.30 o 
  -9  -6  10       51.52       59.18      9.38 o 
  -8  -6  10       48.89       45.83      9.02 o 
  -7  -6  10      368.43      342.21     13.89 o 
  -6  -6  10     1151.50     1122.42     26.25 o 
  -5  -6  10       58.50       56.75      5.48 o 
  -4  -6  10      107.30      116.26      6.89 o 
  -3  -6  10      129.81      108.77      6.76 o 
  -2  -6  10      278.91      275.57      9.94 o 
  -1  -6  10      934.96      876.72     21.30 o 
   0  -6  10      144.73      132.92      7.60 o 
   1  -6  10      450.57      387.08     48.18 o 
   2  -6  10      484.03      486.10     18.77 o 
   3  -6  10       18.16       18.63      3.48 o 
   4  -6  10     1547.81     1661.94     38.28 o 
   5  -6  10      173.21      180.16     10.45 o 
   6  -6  10       69.04       69.99      7.63 o 
   7  -6  10       25.84       23.83      6.62 o 
   8  -6  10       89.92       74.92      8.80 o 
 -12  -5  10      311.29      333.45     20.21 o 
 -11  -5  10      279.61      300.61     18.40 o 
 -10  -5  10        0.75        0.00      7.58 o 
  -9  -5  10      218.62      189.46     14.44 o 
  -8  -5  10      122.10      112.39      7.28 o 
  -7  -5  10       69.50       50.96      5.60 o 
  -6  -5  10       82.65       78.67     17.32 o 
  -5  -5  10        6.23        0.91      3.43 o 
  -4  -5  10       58.50       54.99      5.59 o 
  -3  -5  10      363.50      367.69     11.99 o 
  -2  -5  10      872.25      932.61     22.18 o 
  -1  -5  10      804.11      820.18     20.02 o 
   0  -5  10      135.99      122.15      7.09 o 
   2  -5  10     1211.90     1270.29     39.34 o 
   3  -5  10      184.42      216.08      7.41 o 
   4  -5  10      111.29      128.96      8.27 o 
   5  -5  10     2960.81     3131.23     67.71 o 
   6  -5  10       40.18       38.30      6.73 o 
   7  -5  10      195.13      175.22     10.97 o 
   8  -5  10      382.33      443.48     16.90 o 
 -12  -4  10     1696.33     1688.55     55.58 o 
 -11  -4  10      702.07      687.84     28.51 o 
 -10  -4  10       31.22       34.64      9.02 o 
  -9  -4  10      283.27      296.64     16.96 o 
  -8  -4  10     3473.79     3438.07     70.42 o 
  -7  -4  10      183.20      204.30      8.92 o 
  -6  -4  10      928.88      976.42     23.20 o 
  -4  -4  10      493.47      506.26     23.46 o 
  -3  -4  10       62.45       68.91      8.66 o 
  -2  -4  10     2809.28     2813.56     57.54 o 
  -1  -4  10      518.46      540.09     14.63 o 
   0  -4  10       38.49       29.46     11.73 o 
   1  -4  10      107.05       99.26      5.74 o 
   2  -4  10      359.00      300.26      8.37 o 
   3  -4  10      277.36      287.21     13.20 o 
   4  -4  10     1790.20     1928.52     43.49 o 
   5  -4  10     1346.92     1532.22     45.65 o 
   6  -4  10      839.15      931.22     24.86 o 
   7  -4  10      696.27      671.27     31.22 o 
   8  -4  10      269.75      300.54     18.04 o 
   9  -4  10      527.36      554.78     31.22 o 
 -12  -3  10       66.26       56.30     10.10 o 
 -11  -3  10       13.71       22.01      6.12 o 
 -10  -3  10      630.47      650.19     18.50 o 
  -9  -3  10      180.22      166.35      8.93 o 
  -8  -3  10       36.86       42.31      5.12 o 
  -7  -3  10        5.41       11.68      3.13 o 
  -6  -3  10      932.20      953.87     18.18 o 
  -5  -3  10      814.46      804.63     19.67 o 
  -4  -3  10      548.62      512.30     14.16 o 
  -3  -3  10       49.03       60.66      5.19 o 
  -2  -3  10     1606.19     1581.26     38.43 o 
  -1  -3  10      712.70      693.54     17.35 o 
   0  -3  10     2469.99     2567.22    153.63 o 
   1  -3  10      354.13      317.36      8.45 o 
   2  -3  10     2482.20     2500.66     42.88 o 
   3  -3  10      666.15      650.86     14.11 o 
   4  -3  10     1231.74     1230.85     23.32 o 
   5  -3  10        6.78       10.47      5.36 o 
   6  -3  10      751.58      745.41     21.28 o 
   7  -3  10      443.65      432.18     35.91 o 
   8  -3  10      793.61      811.89     23.74 o 
   9  -3  10       98.97      106.96     10.06 o 
 -13  -2  10      221.31      212.92     18.40 o 
 -12  -2  10      546.46      571.36     18.33 o 
 -11  -2  10     2146.18     2283.66     51.20 o 
 -10  -2  10      411.83      416.38     14.01 o 
  -9  -2  10     1368.86     1365.79     32.14 o 
  -8  -2  10     1151.28     1232.40     40.42 o 
  -7  -2  10     3240.50     3335.19     68.01 o 
  -6  -2  10      290.02      307.42     11.01 o 
  -5  -2  10     5146.41     5134.23    101.82 o 
  -4  -2  10       16.60       30.31      6.50 o 
  -3  -2  10     1632.58     1537.33     33.17 o 
  -2  -2  10      235.10      224.65      8.68 o 
  -1  -2  10     4347.82     4368.08    122.70 o 
   0  -2  10     2484.56     2706.63     45.83 o 
   2  -2  10       35.80       47.71      4.06 o 
   3  -2  10     2937.86     3052.47     51.87 o 
   4  -2  10      389.84      379.55     10.17 o 
   5  -2  10     1984.37     2050.28     45.86 o 
   6  -2  10       82.91       67.88      7.58 o 
   7  -2  10       61.39       72.77     17.50 o 
   8  -2  10      103.86       87.47     16.60 o 
   9  -2  10     1018.78     1009.38     42.94 o 
 -13  -1  10      405.69      423.67     24.54 o 
 -12  -1  10      318.87      370.33     14.48 o 
 -11  -1  10      120.65       93.47     10.47 o 
 -10  -1  10      900.93      874.77     31.04 o 
  -9  -1  10      492.05      481.41     20.21 o 
  -8  -1  10     1231.70     1276.79     41.50 o 
  -7  -1  10       46.46       44.39      7.94 o 
  -6  -1  10       41.15       37.90      4.72 o 
  -5  -1  10      468.19      531.54     14.42 o 
  -4  -1  10      105.88      120.17      9.38 o 
  -3  -1  10     2990.91     3355.18     67.88 o 
  -1  -1  10     1954.77     1968.41     41.34 o 
   0  -1  10       99.60      115.37      5.48 o 
   1  -1  10      247.73      256.87      7.90 o 
   2  -1  10      295.56      311.39      8.84 o 
   3  -1  10     3661.36     3742.05     62.89 o 
   4  -1  10      389.50      436.27     11.26 o 
   5  -1  10      623.73      688.34     31.94 o 
   6  -1  10        0.70        0.52      5.60 o 
   7  -1  10     1905.23     1997.68     45.91 o 
   8  -1  10      243.03      234.57     20.21 o 
   9  -1  10      494.18      482.86     27.07 o 
 -13   0  10        5.79       14.07      9.38 o 
 -12   0  10      166.95      173.54     10.17 o 
 -11   0  10      408.74      409.60     19.49 o 
 -10   0  10      155.97      185.13     13.35 o 
  -9   0  10       10.71        1.08      6.50 o 
  -8   0  10      964.39     1066.40     35.73 o 
  -6   0  10     3590.98     3539.18     71.83 o 
  -5   0  10      404.45      422.00     12.61 o 
  -4   0  10     4016.01     3882.39    165.82 o 
  -3   0  10     2303.50     2529.76     73.98 o 
  -2   0  10     1368.56     1363.92     29.98 o 
  -1   0  10     2020.27     2192.21     45.68 o 
   0   0  10       19.76        7.69      3.16 o 
   1   0  10       17.46       25.88      3.80 o 
   2   0  10      269.01      301.06      8.97 o 
   3   0  10       87.57       81.26      5.24 o 
   4   0  10     1015.38     1061.96     20.82 o 
   5   0  10     1594.85     1621.43     30.03 o 
   6   0  10      290.39      322.70     12.79 o 
   7   0  10      249.88      239.32     12.23 o 
   8   0  10     1379.63     1394.44     53.05 o 
   9   0  10        4.57        6.86     10.83 o 
 -13   1  10       53.91       50.52     10.47 o 
 -12   1  10      433.97      427.61     16.06 o 
 -11   1  10      358.31      414.65     20.21 o 
 -10   1  10      546.70      529.41     22.74 o 
  -9   1  10      741.00      749.91     28.15 o 
  -8   1  10        1.46        0.00      6.13 o 
  -7   1  10      225.47      203.90     12.27 o 
  -6   1  10      283.17      256.95     13.71 o 
  -5   1  10      116.79      117.66      6.89 o 
  -4   1  10     1058.94     1216.32     27.43 o 
  -3   1  10        4.75        0.00      2.51 o 
  -2   1  10     1827.17     1970.43     41.47 o 
  -1   1  10        0.03        0.00      3.79 o 
   0   1  10       52.21       63.33      4.81 o 
   1   1  10       32.36       46.22      4.21 o 
   2   1  10       95.94      103.42      5.47 o 
   3   1  10      822.99      873.28     17.99 o 
   4   1  10     4731.79     5042.73     83.88 o 
   5   1  10       65.67       77.65      5.58 o 
   6   1  10        7.40       12.72      5.80 o 
   7   1  10      763.68      719.95     33.20 o 
   8   1  10      273.20      261.64     22.01 o 
 -13   2  10      423.00      532.66     25.98 o 
 -12   2  10     1249.10     1278.23     45.47 o 
 -11   2  10      235.71      229.16     14.80 o 
 -10   2  10     2025.24     2027.78     62.43 o 
  -9   2  10     3826.05     3814.13    109.71 o 
  -8   2  10     2464.45     2483.21     73.98 o 
  -7   2  10      358.73      354.38     16.60 o 
  -6   2  10     2511.66     2703.71     79.39 o 
  -5   2  10      458.30      409.06     12.36 o 
  -4   2  10     1548.68     1048.71     33.92 o 
  -3   2  10       26.48       19.83     14.80 o 
  -2   2  10      201.49      156.80      7.27 o 
  -1   2  10      742.45      855.34     20.66 o 
   0   2  10     2183.70     2391.03     41.40 o 
   1   2  10      285.19      299.45      8.97 o 
   2   2  10      276.80      318.77      9.45 o 
   3   2  10     1011.06     1013.11     20.18 o 
   4   2  10     1255.32     1267.15     24.53 o 
   5   2  10       96.04       92.88      6.09 o 
   6   2  10      656.81      664.96     19.76 o 
   7   2  10      378.93      383.61     23.46 o 
   8   2  10      290.16      241.07     21.65 o 
 -13   3  10      195.10      165.28     15.88 o 
 -12   3  10       18.55        9.74      8.66 o 
 -11   3  10        1.90       11.67      5.23 o 
 -10   3  10        0.65        5.05      6.50 o 
  -9   3  10     2088.05     2173.57     66.04 o 
  -8   3  10       71.05       61.71      8.66 o 
  -7   3  10     1247.63     1274.99     41.14 o 
  -6   3  10        7.00        6.50      5.41 o 
  -5   3  10       62.36       80.48      8.66 o 
  -4   3  10        0.63        3.07      3.83 o 
  -3   3  10     1944.03     2115.55     58.64 o 
  -2   3  10        0.48        6.82      4.15 o 
  -1   3  10      154.56      156.20      8.84 o 
   0   3  10       79.15      119.62      7.27 o 
   1   3  10      479.63      545.71     12.84 o 
   2   3  10       34.08       33.75      6.25 o 
   3   3  10     2878.39     3019.00     51.89 o 
   4   3  10      592.15      554.53     13.51 o 
   5   3  10      250.56      232.78     26.52 o 
   6   3  10       26.48       21.65      6.24 o 
   7   3  10        6.71       14.44     11.55 o 
   8   3  10      243.26      268.85     22.01 o 
 -13   4  10      723.13      788.52     33.92 o 
 -12   4  10        6.20        7.22      8.66 o 
 -11   4  10     1539.08     1592.56     37.16 o 
 -10   4  10       71.76       74.34      9.38 o 
  -9   4  10      703.25      823.89     29.95 o 
  -8   4  10      563.48      584.62     23.46 o 
  -7   4  10      274.51      254.06     14.07 o 
  -6   4  10       81.16       77.59      9.02 o 
  -5   4  10     2721.35     2865.02     84.08 o 
  -4   4  10      684.04      691.44     25.98 o 
  -3   4  10     4955.26     5322.24    150.13 o 
  -1   4  10     2516.52     2861.93     58.94 o 
   0   4  10     1011.57     1011.10     23.83 o 
   1   4  10     3493.80     3738.99     63.26 o 
   2   4  10       18.53       17.16      4.56 o 
   3   4  10     3656.58     3826.78     64.97 o 
   4   4  10      816.05      819.65     22.86 o 
   5   4  10     1957.02     1998.01     46.23 o 
   6   4  10      330.73      368.10     14.99 o 
   7   4  10      478.61      497.65     28.15 o 
   8   4  10        8.18        2.53     12.99 o 
 -12   5  10     1070.19     1238.18     46.19 o 
 -11   5  10       27.15       28.15      9.74 o 
 -10   5  10      786.77      859.54     23.01 o 
  -9   5  10       53.06       47.64      8.30 o 
  -8   5  10     1487.81     1530.49     48.72 o 
  -7   5  10       29.49       36.81      7.58 o 
  -6   5  10        4.51        4.33      5.77 o 
  -5   5  10      165.13      188.02     12.63 o 
  -4   5  10      215.12      241.79     13.71 o 
  -3   5  10       47.37       78.67      9.38 o 
  -2   5  10     1582.59        0.00      1.80 o 
  -1   5  10        5.26        5.16     13.89 o 
   0   5  10      960.62      969.37     23.07 o 
   1   5  10       10.45        2.32      3.77 o 
   2   5  10      166.20      171.85      7.78 o 
   3   5  10       42.31       43.06      4.91 o 
   4   5  10     1800.96     1888.93     44.37 o 
   5   5  10       68.34       79.24      8.50 o 
   6   5  10       57.05       65.26      8.47 o 
   7   5  10        5.89        0.82      7.22 o 
 -12   6  10      122.89      141.83     15.88 o 
 -11   6  10        3.97        2.17      8.66 o 
 -10   6  10       33.40       41.85      6.67 o 
  -9   6  10       93.34       88.42     10.10 o 
  -8   6  10     1223.27     1285.09     42.58 o 
  -7   6  10      545.26      540.60     22.37 o 
  -6   6  10        2.53       11.91      6.50 o 
  -5   6  10     3238.62     3429.07     99.60 o 
  -4   6  10      371.85      334.17     16.96 o 
  -3   6  10      324.91      379.28     18.40 o 
  -2   6  10     1730.83     1080.11     36.81 o 
   0   6  10     1366.04     1397.68     45.83 o 
   1   6  10      242.59      214.72     14.80 o 
   2   6  10     1067.22     1099.87     22.15 o 
   3   6  10      583.04      603.84     19.83 o 
   4   6  10      788.69      789.13     23.33 o 
   5   6  10        4.36        0.87      6.06 o 
   6   6  10      421.25      463.87     17.67 o 
   7   6  10      511.21      505.91     18.81 o 
 -12   7  10      257.59      268.49     19.85 o 
 -11   7  10      104.45      106.46     14.44 o 
 -10   7  10       93.35       86.97     12.27 o 
  -9   7  10       16.44       15.92      5.60 o 
  -8   7  10       17.41       23.46      7.94 o 
  -7   7  10      597.54      662.93     25.98 o 
  -6   7  10        1.46        0.00      6.86 o 
  -5   7  10       43.33       60.27      9.02 o 
  -4   7  10      303.66      388.67     18.77 o 
  -3   7  10     1585.75     1614.93     51.97 o 
  -2   7  10      220.47      246.48     15.88 o 
  -1   7  10      435.57      419.70     19.85 o 
   0   7  10        2.11        0.00      6.86 o 
   1   7  10     1501.08     1429.80     47.64 o 
   2   7  10       32.06       38.50      7.61 o 
   3   7  10      123.13      107.53      9.70 o 
   4   7  10       85.32       78.99     12.99 o 
   5   7  10        0.18        0.00      6.93 o 
   6   7  10        1.58        2.82     12.63 o 
 -11   8  10       30.02       33.92     10.47 o 
 -10   8  10      382.35      409.96     23.10 o 
  -9   8  10       25.87       27.07      9.02 o 
  -8   8  10      414.15      425.36     15.21 o 
  -7   8  10       44.87       35.01      8.66 o 
  -6   8  10      120.88      111.87     11.55 o 
  -5   8  10       21.32       20.57      8.30 o 
  -4   8  10     1297.87     1216.52     41.14 o 
  -3   8  10      432.35      472.39     21.65 o 
  -2   8  10       56.83       66.04     10.47 o 
  -1   8  10       64.88       62.79     10.10 o 
   0   8  10      122.76      136.41     12.63 o 
   1   8  10      855.70      895.70     33.92 o 
   2   8  10       29.13       22.01      9.02 o 
   3   8  10      115.98      152.64     29.77 o 
   4   8  10       35.31       35.82      8.32 o 
   5   8  10       46.56       49.79      8.74 o 
 -11   9  10      383.87      339.95     22.01 o 
 -10   9  10      277.04      269.22     19.13 o 
  -9   9  10      978.56     1058.77     27.79 o 
  -8   9  10      101.53       94.85      8.32 o 
  -7   9  10     2516.30     2672.92     57.90 o 
  -6   9  10     1540.19     1647.05     53.05 o 
  -5   9  10     2404.53     2549.97     77.59 o 
  -4   9  10       53.03       47.64     10.10 o 
  -3   9  10     1667.77     1684.58     54.85 o 
  -2   9  10        3.09        0.00      7.58 o 
  -1   9  10      144.17      182.60     15.52 o 
   0   9  10        0.89        2.53      7.94 o 
   1   9  10       31.61       27.79      9.74 o 
   2   9  10       12.24       27.07      9.38 o 
   3   9  10       64.61       41.86     10.47 o 
   4   9  10      117.02       85.59     10.31 o 
 -10  10  10        0.12        0.00      8.30 o 
  -9  10  10      201.49      187.66     17.32 o 
  -8  10  10       58.23       63.11      7.70 o 
  -7  10  10      543.82      510.06     17.30 o 
  -6  10  10       98.33       93.31      8.52 o 
  -5  10  10      424.49      345.73     13.78 o 
  -4  10  10      101.84       93.90      8.29 o 
  -3  10  10      808.95      862.50     33.56 o 
  -2  10  10      143.65      172.86     14.80 o 
  -1  10  10      656.84      603.03     26.71 o 
   0  10  10        8.03        2.89      7.94 o 
   1  10  10      531.43      523.27     25.26 o 
   2  10  10      443.28      451.10     23.82 o 
   3  10  10     1525.70     1593.28     55.21 o 
  -9  11  10      504.01      586.43     29.95 o 
  -8  11  10      850.27      860.20     24.40 o 
  -7  11  10      233.55      222.99     11.86 o 
  -6  11  10     1043.40     1091.04     28.57 o 
  -5  11  10       22.43       11.45      6.11 o 
  -4  11  10     1361.43     1427.12     34.70 o 
  -3  11  10      185.18      133.59      9.55 o 
  -2  11  10     1614.90     1664.06     38.90 o 
  -1  11  10      640.09      556.11     26.34 o 
   0  11  10      734.34      783.47     32.48 o 
   1  11  10      103.77      127.03     14.44 o 
   2  11  10      697.31      727.17     31.76 o 
  -7  12  10       94.80      112.76     20.75 o 
  -6  12  10      375.45      449.21     16.58 o 
  -5  12  10        0.55        0.00      5.99 o 
  -4  12  10      683.31      747.54     22.33 o 
  -3  12  10       40.28       36.35      6.99 o 
  -2  12  10      138.01      200.65     17.32 o 
  -1  12  10      162.40      151.21     15.52 o 
   0  12  10       99.69       96.72     13.35 o 
   1  12  10        4.59        1.44      9.02 o 
  -4  13  10      447.93      445.13     16.97 o 
  -3  13  10      262.66      253.70     18.40 o 
  -4 -13  11       10.27        4.69      8.30 o 
  -3 -13  11       24.37       39.34      9.74 o 
  -2 -13  11       87.87      102.55     13.17 o 
  -1 -13  11        7.20       15.59      6.32 o 
   0 -13  11       40.07       42.75      6.93 o 
   1 -13  11       69.47       74.70     12.99 o 
   2 -13  11       67.27       43.67     12.63 o 
  -6 -12  11      445.27      476.00     24.90 o 
  -5 -12  11      881.29      872.24     34.64 o 
  -4 -12  11      509.06      498.37     24.18 o 
  -3 -12  11     1307.96     1266.85     31.00 o 
  -2 -12  11      794.11      795.35     26.71 o 
  -1 -12  11     1224.35     1227.79     48.54 o 
   0 -12  11      147.29      153.84      9.76 o 
   1 -12  11      188.29      181.16     15.88 o 
   2 -12  11       17.95        7.22     10.47 o 
   3 -12  11      907.22      875.85     36.45 o 
   4 -12  11       43.27       73.62     13.35 o 
  -7 -11  11      276.04      292.31     18.77 o 
  -6 -11  11      380.85      401.30     21.29 o 
  -5 -11  11       34.99       32.84      9.38 o 
  -4 -11  11       15.28       21.31      5.85 o 
  -3 -11  11       83.52       79.48      7.39 o 
  -2 -11  11       22.30       25.44      6.25 o 
  -1 -11  11       34.29       32.21      6.47 o 
   0 -11  11       85.82       84.49      7.70 o 
   1 -11  11       51.69       46.44      6.93 o 
   2 -11  11      925.56      909.78     36.09 o 
   3 -11  11      146.94      153.37     15.52 o 
   4 -11  11      102.03       99.60     14.44 o 
   5 -11  11        5.51        0.00     10.47 o 
  -8 -10  11      244.37      241.79     17.32 o 
  -7 -10  11      478.84      465.53     23.82 o 
  -6 -10  11      688.97      719.59     30.31 o 
  -5 -10  11     1037.35     1015.06     25.60 o 
  -4 -10  11     1912.21     1829.70     49.44 o 
  -3 -10  11      305.51      311.57     12.12 o 
  -2 -10  11     1035.82      981.97     24.62 o 
  -1 -10  11      624.55      627.37     18.21 o 
   0 -10  11     1144.13     1108.81     27.25 o 
   1 -10  11      146.50      155.88     16.06 o 
   2 -10  11     1037.69     1098.52     41.14 o 
   3 -10  11      177.20      205.34     17.32 o 
   4 -10  11     1010.33     1058.82     40.78 o 
   5 -10  11      316.72      306.03     20.21 o 
   6 -10  11      597.92      726.09     32.48 o 
  -9  -9  11       67.29       69.65     11.91 o 
  -8  -9  11      188.70      160.95     15.16 o 
  -7  -9  11      127.56      118.37     12.27 o 
  -6  -9  11      217.45      176.83     15.16 o 
  -5  -9  11       12.85       13.04      5.29 o 
  -4  -9  11      207.91      204.07      9.95 o 
  -3  -9  11      474.57      485.82     14.93 o 
  -2  -9  11      258.89      225.59     10.21 o 
  -1  -9  11        4.35        0.85      5.03 o 
   0  -9  11      163.24      163.82     16.78 o 
   1  -9  11       56.80       39.87      5.80 o 
   2  -9  11        6.62       14.44      9.02 o 
   3  -9  11       41.33       37.53     10.47 o 
   4  -9  11       57.99       82.64     12.99 o 
   5  -9  11       27.01       33.92     11.55 o 
   6  -9  11      170.39      177.55     16.96 o 
 -10  -8  11      348.21      331.29     20.57 o 
  -9  -8  11      194.93      191.99     15.16 o 
  -8  -8  11       69.99       67.85     10.47 o 
  -7  -8  11      393.05      397.69     19.85 o 
  -6  -8  11      785.63      810.48     21.00 o 
  -5  -8  11       20.90       22.35      5.23 o 
  -4  -8  11      360.85      319.31     11.99 o 
  -3  -8  11      567.29      599.52     17.35 o 
  -2  -8  11       45.08       46.02      6.22 o 
  -1  -8  11     3717.90     3785.87     77.31 o 
   0  -8  11     1660.92     1683.35     45.47 o 
   1  -8  11       11.48       12.59      4.93 o 
   2  -8  11     1977.50     2005.94     43.56 o 
   3  -8  11     1439.51     1466.97     49.80 o 
   4  -8  11      503.06      573.80     26.34 o 
   5  -8  11      490.62      490.43     25.62 o 
   6  -8  11      240.10      245.04     18.77 o 
   7  -8  11      139.88      114.76     15.16 o 
 -11  -7  11      443.68      447.13     23.10 o 
 -10  -7  11      820.12      819.20     32.84 o 
  -9  -7  11      160.35      155.18     14.44 o 
  -8  -7  11      212.08      223.38     15.16 o 
  -7  -7  11      212.35      195.93     15.34 o 
  -6  -7  11       36.38       36.59      5.48 o 
  -5  -7  11      218.50      177.73     18.04 o 
  -4  -7  11      781.49      806.45     20.92 o 
  -3  -7  11      271.16      279.03     11.22 o 
  -2  -7  11      359.41      389.31     12.61 o 
  -1  -7  11     2416.86     2378.12     52.69 o 
   0  -7  11      523.44      540.09     15.83 o 
   1  -7  11      851.81      865.60     21.58 o 
   2  -7  11       63.48       65.53      6.06 o 
   3  -7  11      714.56      690.36     28.51 o 
   4  -7  11       30.20       22.74      9.38 o 
   5  -7  11      442.77      448.57     23.82 o 
   6  -7  11        4.23        0.00      9.74 o 
   7  -7  11       52.06       40.42     11.55 o 
 -11  -6  11       82.48       81.56     12.27 o 
 -10  -6  11      296.81      262.36     18.04 o 
  -9  -6  11       31.81       17.68      8.30 o 
  -8  -6  11        0.99        7.15      4.72 o 
  -7  -6  11      283.00      291.86     12.63 o 
  -6  -6  11      248.91      251.20     10.20 o 
  -5  -6  11      125.96      115.11      7.52 o 
  -4  -6  11       37.06       45.11      5.48 o 
  -3  -6  11     5073.37     5167.52    103.09 o 
  -2  -6  11       19.11       16.41      4.83 o 
  -1  -6  11     2052.49     2166.30     46.18 o 
   0  -6  11     2717.83     2875.51     59.56 o 
   1  -6  11      283.95      300.61     16.60 o 
   2  -6  11      708.27      669.80     17.98 o 
   3  -6  11     3621.67     3769.02    110.79 o 
   4  -6  11        2.57       10.10      8.66 o 
   5  -6  11     1378.77     1426.55     48.72 o 
   6  -6  11     1048.43     1055.93     40.06 o 
   7  -6  11     1293.88     1348.24     48.00 o 
   8  -6  11       24.68       19.85     11.19 o 
 -12  -5  11      868.70      938.29     36.45 o 
 -11  -5  11       39.08       25.62      9.38 o 
 -10  -5  11      242.67      270.30     17.68 o 
  -9  -5  11       46.80       68.57     10.47 o 
  -8  -5  11      165.92      184.41     10.83 o 
  -7  -5  11      321.96      369.24     12.47 o 
  -6  -5  11      743.56      745.32     31.58 o 
  -5  -5  11       76.17       58.29     12.09 o 
  -4  -5  11     5537.57     5760.07    114.32 o 
  -3  -5  11      641.22      587.26     46.55 o 
  -2  -5  11     1128.33     1154.28     26.66 o 
  -1  -5  11      137.69      122.00      7.24 o 
   1  -5  11        9.98        9.27     14.98 o 
   2  -5  11        9.16        1.72      6.68 o 
   3  -5  11      145.93      151.68      8.06 o 
   4  -5  11      195.64      196.15     10.28 o 
   5  -5  11     1060.34     1100.45     28.07 o 
   6  -5  11      369.75      384.88     15.06 o 
   7  -5  11       45.70       51.62      7.52 o 
   8  -5  11       57.07       53.81      8.42 o 
 -12  -4  11       52.89       66.40     11.19 o 
 -11  -4  11      406.63      366.65     20.21 o 
 -10  -4  11      426.19      470.95     22.37 o 
  -9  -4  11       40.55       32.84      8.30 o 
  -8  -4  11     2513.29     2552.67     89.86 o 
  -7  -4  11       49.83       41.18      5.48 o 
  -6  -4  11     1563.55     1503.25     62.43 o 
  -5  -4  11       20.34       16.96      6.13 o 
  -4  -4  11     1906.84     1984.63     78.13 o 
  -3  -4  11     1044.23     1060.81     24.75 o 
  -2  -4  11     1254.03     1352.36     30.36 o 
  -1  -4  11      471.21      453.62     19.13 o 
   1  -4  11     1105.32      584.26     23.46 o 
   2  -4  11     1796.19     1997.12     35.19 o 
   3  -4  11      153.51      161.94      8.19 o 
   4  -4  11     1379.25     1582.74     36.74 o 
   5  -4  11      341.73      396.35     14.66 o 
   6  -4  11     1565.97     1663.29     39.51 o 
   7  -4  11      371.21      362.41     15.17 o 
   8  -4  11      866.84      961.42     27.13 o 
 -12  -3  11      357.31      375.31     20.57 o 
 -11  -3  11      826.42      871.16     32.84 o 
 -10  -3  11      427.25      444.96     21.29 o 
  -9  -3  11      955.74      871.16     32.12 o 
  -8  -3  11     2376.54     2274.46     48.48 o 
  -7  -3  11     4080.02     4187.73     84.59 o 
  -6  -3  11      394.29      360.22     12.10 o 
  -4  -3  11     1837.90     1779.89    113.68 o 
  -3  -3  11     4519.01     4573.57     91.35 o 
  -2  -3  11      986.52      999.27     33.56 o 
   0  -3  11       72.57       68.89      6.50 o 
   1  -3  11      715.84      698.83     17.96 o 
   2  -3  11      291.99      323.57      9.12 o 
   3  -3  11     1684.36     1750.78     31.69 o 
   4  -3  11      999.72     1068.71     26.91 o 
   5  -3  11      321.88      361.83     24.54 o 
   6  -3  11        1.39        1.65      5.85 o 
   7  -3  11      452.89      499.04     17.37 o 
   8  -3  11       18.14       21.30      7.39 o 
 -12  -2  11        0.05        6.86      7.94 o 
 -11  -2  11       79.06       60.99     10.10 o 
 -10  -2  11        1.80        0.00      4.87 o 
  -9  -2  11       91.53       69.29      9.74 o 
  -8  -2  11       19.72       10.83      6.86 o 
  -7  -2  11       21.87       17.30      4.72 o 
  -6  -2  11        7.67       10.10      4.08 o 
  -5  -2  11       16.22        2.43      9.74 o 
  -4  -2  11      123.78      118.73     10.10 o 
  -3  -2  11       17.06       10.70      4.06 o 
  -2  -2  11     1393.88     1425.51     62.07 o 
  -1  -2  11     1479.12      802.96     28.15 o 
   0  -2  11      254.63      236.77      7.56 o 
   1  -2  11      794.43      755.08     15.61 o 
   2  -2  11      759.03      772.45     16.17 o 
   3  -2  11     3878.08     4206.02     70.54 o 
   4  -2  11     1909.89     2053.93     36.73 o 
   5  -2  11     1009.70     1084.66     27.53 o 
   6  -2  11       12.73       13.23      6.25 o 
   7  -2  11      583.36      623.00     29.95 o 
   8  -2  11      737.72      777.34     28.69 o 
 -12  -1  11      102.07      121.96     20.75 o 
 -11  -1  11      431.05      421.51     20.57 o 
 -10  -1  11       25.73       25.62      8.30 o 
  -9  -1  11     2031.57     2041.85     62.79 o 
  -8  -1  11      327.12      360.52     18.04 o 
  -7  -1  11     1190.81     1314.68     29.98 o 
  -6  -1  11       27.39       26.13      4.72 o 
  -5  -1  11      248.68      211.48     12.99 o 
  -4  -1  11        7.57        0.00      2.35 o 
  -3  -1  11     1648.04     1695.17     36.74 o 
  -2  -1  11     1604.54     1531.93     47.64 o 
  -1  -1  11     3955.69     4296.05     86.12 o 
   0  -1  11      692.46      672.66     17.86 o 
   1  -1  11      134.66      150.05      6.64 o 
   2  -1  11      771.43      800.73     16.79 o 
   3  -1  11     1417.27     1493.79     27.72 o 
   4  -1  11      226.68      240.25      8.83 o 
   5  -1  11      110.47       96.13      8.04 o 
   6  -1  11       22.06       20.53      6.47 o 
   7  -1  11     1098.24     1093.70     28.82 o 
   8  -1  11      630.25      658.96     32.48 o 
 -13   0  11       24.59       25.03      6.73 o 
  -8   0  11      522.90      537.35     22.01 o 
  -7   0  11      106.12      110.07     10.47 o 
  -6   0  11     2896.19     3046.08     62.90 o 
  -5   0  11      637.34      712.79     18.37 o 
  -4   0  11       22.38       10.47      6.13 o 
  -2   0  11      327.97      323.37     10.72 o 
  -1   0  11      631.59      611.56     27.97 o 
   0   0  11       46.78       51.85      5.16 o 
   1   0  11      397.84      447.31     11.36 o 
   2   0  11      216.49      198.51      7.87 o 
   3   0  11      478.95      551.51     17.50 o 
   4   0  11      947.05      996.25     20.34 o 
   5   0  11       76.82       87.52      5.98 o 
   6   0  11      728.00      692.10     20.34 o 
   7   0  11      104.12      102.85     14.44 o 
   8   0  11      160.25      191.63     18.77 o 
 -13   1  11      574.49      675.93     29.95 o 
 -12   1  11      827.07      872.24     32.84 o 
 -11   1  11       94.67       99.96     11.19 o 
 -10   1  11      108.13      120.17     11.55 o 
  -9   1  11      260.31      253.34     15.52 o 
  -8   1  11     1241.55     1387.22     45.11 o 
  -7   1  11       14.79       15.52      6.86 o 
  -6   1  11      574.63      610.18     16.70 o 
  -5   1  11      423.14      459.06     13.78 o 
  -4   1  11      757.44        1.08      1.44 o 
  -3   1  11      246.03      268.09     38.25 o 
  -2   1  11     1288.14     1368.77     30.62 o 
  -1   1  11      253.29      281.27     10.33 o 
   0   1  11     1425.84     1602.97     29.14 o 
   1   1  11      372.82      369.80     14.66 o 
   2   1  11     2698.42     2723.33     47.08 o 
   3   1  11      153.95      143.85      7.06 o 
   4   1  11     1360.66     1459.57     27.56 o 
   5   1  11       48.75       47.13      5.20 o 
   6   1  11      714.04      747.85     21.40 o 
   7   1  11      108.15      103.57     14.44 o 
   8   1  11      257.53      232.77     20.57 o 
 -13   2  11        7.79        6.50      9.02 o 
 -12   2  11       14.21       12.35      5.85 o 
 -11   2  11      159.36      195.24     14.44 o 
 -10   2  11       72.91       79.39     10.10 o 
  -9   2  11       30.82       36.45      8.30 o 
  -8   2  11      368.04      412.85     19.49 o 
  -7   2  11        6.11       19.49      7.22 o 
  -6   2  11     1999.44     2063.51     62.79 o 
  -5   2  11        1.33        2.17      1.71 o 
  -4   2  11     1129.95      904.72     31.04 o 
  -2   2  11      806.71      900.12     44.03 o 
  -1   2  11      316.89      353.82     11.61 o 
   0   2  11       35.48       45.61      5.36 o 
   1   2  11     1945.98     2003.91     35.76 o 
   2   2  11      402.72      439.03     11.69 o 
   3   2  11      377.55      395.15     11.20 o 
   4   2  11      553.37      625.24     14.76 o 
   5   2  11      290.25      314.60     10.22 o 
   6   2  11      169.19      138.94     15.52 o 
   7   2  11      308.27      313.24     22.37 o 
   8   2  11     1043.09     1104.29     46.55 o 
 -12   3  11        6.19        3.61      8.30 o 
 -11   3  11      122.41      133.16     12.27 o 
 -10   3  11        2.79       11.19      7.58 o 
  -9   3  11      352.95      342.83     17.68 o 
  -8   3  11      182.30      189.10     13.71 o 
  -7   3  11     1121.51     1128.83     38.25 o 
  -6   3  11      469.98      426.20     19.49 o 
  -5   3  11     1257.87     1317.57     42.58 o 
  -4   3  11      203.92      223.91      9.29 o 
  -2   3  11      490.10      455.43     19.13 o 
  -1   3  11        6.23        0.00      4.15 o 
   0   3  11      517.35      552.98     15.65 o 
   1   3  11     1820.80     1934.61     34.85 o 
   2   3  11      122.97      126.13      8.04 o 
   3   3  11     1530.53     1627.12     30.34 o 
   4   3  11     1298.82     1350.20     26.22 o 
   5   3  11      300.17      348.24     14.48 o 
   6   3  11       19.74       17.67      6.33 o 
   7   3  11      357.89      426.92     27.43 o 
 -12   4  11       69.07       96.35     13.35 o 
 -11   4  11      171.84      157.70     12.99 o 
 -10   4  11        0.40        0.00      6.86 o 
  -9   4  11      241.53      262.00     15.52 o 
  -8   4  11      239.47      237.82     14.80 o 
  -7   4  11      815.51      781.30     29.23 o 
  -6   4  11      476.05      439.91     19.85 o 
  -5   4  11       51.81       55.21      8.30 o 
  -4   4  11      628.99      630.82     24.90 o 
  -3   4  11       34.26       33.20      6.50 o 
  -2   4  11       15.74       15.16      6.50 o 
  -1   4  11       50.79       54.64      5.80 o 
   0   4  11      190.46      183.55      8.89 o 
   1   4  11       18.92       22.64      4.24 o 
   2   4  11       20.47       16.65      5.45 o 
   3   4  11      184.74      175.96     15.96 o 
   4   4  11       56.77       78.42      8.12 o 
   5   4  11      131.16      119.67     15.88 o 
   6   4  11        0.93        6.41      8.66 o 
   7   4  11       29.16       35.37     13.71 o 
 -12   5  11      116.07      125.95     14.80 o 
 -11   5  11      708.38      824.97     35.01 o 
 -10   5  11      392.46      459.04     21.65 o 
  -9   5  11      475.64      520.75     22.74 o 
  -8   5  11     1167.42     1125.94     38.61 o 
  -7   5  11       72.79       86.97     10.10 o 
  -6   5  11      199.32      227.35     14.80 o 
  -5   5  11       80.15       83.00     10.10 o 
  -4   5  11     1434.66     1446.40     46.91 o 
  -3   5  11      780.47      842.29     30.67 o 
  -1   5  11      422.26      474.43     14.38 o 
   0   5  11      747.64      733.93     19.35 o 
   1   5  11      498.67      493.49     14.74 o 
   2   5  11      932.36      986.10     20.68 o 
   3   5  11       93.36      113.94      9.54 o 
   4   5  11      410.53      476.42     17.37 o 
   5   5  11      434.81      410.58     27.43 o 
   6   5  11       19.49       21.82     18.22 o 
 -12   6  11      833.48      830.02     36.09 o 
 -11   6  11       25.71       19.13      9.74 o 
 -10   6  11       74.49       88.42     11.19 o 
  -9   6  11      164.71      143.27     12.63 o 
  -8   6  11      128.79      142.91     12.63 o 
  -7   6  11       96.48       78.31      9.74 o 
  -6   6  11       69.97       63.88      9.02 o 
  -5   6  11      505.93      512.09     22.74 o 
  -4   6  11      343.37      363.04     19.13 o 
  -3   6  11     2513.20     2591.83     78.31 o 
  -2   6  11      274.50      311.44     16.96 o 
  -1   6  11       35.08       24.90      7.94 o 
   0   6  11     1172.41     1265.96     42.94 o 
   1   6  11      326.96      304.41     11.41 o 
   2   6  11       15.56       16.35      4.63 o 
   3   6  11      445.25      415.74     17.32 o 
   4   6  11      614.90      608.76     20.03 o 
   5   6  11       87.04       61.04      9.38 o 
   6   6  11        4.04        0.00      6.94 o 
 -11   7  11       19.48       15.88      9.38 o 
 -10   7  11      954.38     1012.58     26.81 o 
  -9   7  11      104.34       94.91     11.19 o 
  -8   7  11      693.98      793.21     30.31 o 
  -7   7  11      160.21      141.46     12.63 o 
  -6   7  11      897.84      881.27     32.48 o 
  -5   7  11      547.98      538.79     23.10 o 
  -4   7  11     1264.57     1351.49     45.11 o 
  -3   7  11       10.03       32.84      8.66 o 
  -2   7  11        3.69        3.61      6.86 o 
  -1   7  11        2.30       14.80      7.58 o 
   0   7  11     1096.40     1108.98     39.34 o 
   1   7  11     1369.60     1299.53     44.75 o 
   2   7  11      733.27      773.72     31.04 o 
   3   7  11       58.45       66.00      8.74 o 
   4   7  11     1587.61     1613.54     40.53 o 
   5   7  11      645.22      685.70     33.20 o 
 -11   8  11      456.70      457.59     25.98 o 
 -10   8  11        0.77        0.00      8.66 o 
  -9   8  11      992.46     1113.76     28.64 o 
  -8   8  11       73.09       77.59     10.47 o 
  -7   8  11      551.79      573.80     24.90 o 
  -6   8  11       13.45        8.30      8.30 o 
  -5   8  11      570.75      561.53     24.54 o 
  -4   8  11      624.29      611.69     26.34 o 
  -3   8  11      319.14      328.76     19.13 o 
  -2   8  11      425.11      457.23     22.01 o 
  -1   8  11      407.62      464.09     22.37 o 
   0   8  11        0.54        0.36      8.30 o 
   1   8  11      122.41      132.80     13.35 o 
   2   8  11        0.20        0.00      7.94 o 
   3   8  11        8.16       13.40      7.71 o 
   4   8  11     1071.09     1131.02     32.06 o 
   5   8  11        9.17       14.10      8.28 o 
 -10   9  11       40.63       32.12     10.83 o 
  -9   9  11      415.57      424.60     16.24 o 
  -8   9  11       93.84       83.42      8.37 o 
  -7   9  11     1043.78     1077.95     38.61 o 
  -6   9  11      229.29      214.72     15.88 o 
  -5   9  11     1353.78     1424.03     48.36 o 
  -4   9  11      557.63      544.21     24.90 o 
  -3   9  11     2065.71     1981.95     63.51 o 
  -2   9  11       26.95       16.24      8.66 o 
  -1   9  11      810.43      852.40     33.92 o 
   0   9  11      462.95      449.66     23.10 o 
   1   9  11     1661.62     1573.79     53.77 o 
   2   9  11       79.76       91.30     12.99 o 
   3   9  11      481.26      521.83     26.34 o 
   4   9  11       12.19       12.38      8.32 o 
  -9  10  11       68.14       54.13     11.55 o 
  -8  10  11      430.82      459.87     17.01 o 
  -7  10  11      161.33      151.63     10.20 o 
  -6  10  11      316.51      338.68     14.40 o 
  -5  10  11        6.80        0.36      8.66 o 
  -4  10  11      231.32      244.68     16.96 o 
  -3  10  11      265.49      269.22     18.40 o 
  -2  10  11      486.08      402.74     21.65 o 
  -1  10  11       47.39       55.58     10.83 o 
   0  10  11        0.60        1.08      9.02 o 
   1  10  11       59.31       48.00     10.83 o 
   2  10  11       74.31       67.48     12.63 o 
   3  10  11      155.51      142.55     16.24 o 
  -8  11  11      124.98      139.24     13.89 o 
  -7  11  11      329.15      288.55     13.64 o 
  -6  11  11      558.10      569.28     19.25 o 
  -5  11  11      724.53      765.98     22.58 o 
  -4  11  11      534.45      531.50     18.11 o 
  -3  11  11     1562.82     1495.38     36.63 o 
  -2  11  11      433.00      466.98     24.90 o 
  -1  11  11       67.38       55.58     11.55 o 
   0  11  11      596.68      551.06     26.71 o 
   1  11  11      128.88      162.40     16.24 o 
  -6  12  11      515.00      572.95     19.26 o 
  -5  12  11      475.01      524.00     18.63 o 
  -4  12  11      629.74      721.92     35.91 o 
  -3  12  11      708.65      760.61     22.67 o 
  -2  12  11      507.40      517.86     26.71 o 
  -1  12  11        7.93        0.00     10.10 o 
  -3 -13  12       89.49       69.29     11.55 o 
  -2 -13  12       51.64       32.79      6.73 o 
  -1 -13  12      399.29      434.51     16.02 o 
   0 -13  12        4.53        0.00      9.74 o 
  -5 -12  12      106.33      101.77     12.99 o 
  -4 -12  12       80.63       67.12     11.19 o 
  -3 -12  12      179.06      200.99     21.83 o 
  -2 -12  12       40.09       45.82      7.13 o 
  -1 -12  12       66.32       61.47     11.55 o 
   0 -12  12       54.91       65.07      7.60 o 
   1 -12  12      138.40       97.80     14.07 o 
   2 -12  12      287.74      319.02     20.93 o 
   3 -12  12        6.54       12.27     11.55 o 
  -7 -11  12      198.91      204.98     17.68 o 
  -6 -11  12      839.47      850.23     33.92 o 
  -5 -11  12      352.24      306.75     18.40 o 
  -4 -11  12       20.76       19.62      5.99 o 
  -3 -11  12      678.05      651.39     19.14 o 
  -2 -11  12      258.20      258.19     11.71 o 
  -1 -11  12      732.09      756.78     38.61 o 
   0 -11  12      420.30      401.43     18.95 o 
   1 -11  12       14.49        0.00      9.02 o 
   2 -11  12      101.78      106.46     14.44 o 
   3 -11  12       48.78       35.37     11.55 o 
   4 -11  12       68.41       70.37     14.07 o 
  -8 -10  12        4.24        7.58      8.66 o 
  -7 -10  12      281.17      261.28     17.68 o 
  -6 -10  12       63.89       64.60     11.19 o 
  -5 -10  12        0.80        5.05      5.36 o 
  -4 -10  12       78.19       84.81      7.52 o 
  -3 -10  12       56.24       73.68      7.40 o 
  -2 -10  12      855.65      849.89     22.71 o 
  -1 -10  12      144.24      119.68     10.29 o 
   0 -10  12       27.87       31.48      6.24 o 
   1 -10  12       24.46       29.23      6.15 o 
   2 -10  12      219.47      215.44     18.40 o 
   3 -10  12        0.54        4.69      9.38 o 
   4 -10  12       14.15       21.29     10.47 o 
   5 -10  12       15.04       21.29     11.55 o 
  -9  -9  12       64.44       54.49     11.55 o 
  -8  -9  12      359.77      380.37     20.93 o 
  -7  -9  12      469.73      469.14     22.74 o 
  -6  -9  12     2218.83     2224.39     48.59 o 
  -5  -9  12      184.48      163.18      9.69 o 
  -4  -9  12      664.35      669.78     19.01 o 
  -3  -9  12      315.56      357.42     13.40 o 
  -2  -9  12     2935.81     2927.30     61.75 o 
  -1  -9  12       12.21       10.35      5.34 o 
   0  -9  12     1431.21     1464.64     34.01 o 
   1  -9  12       15.55       18.94      5.72 o 
   2  -9  12      799.54      846.98     33.92 o 
   3  -9  12      662.66      637.67     29.23 o 
   4  -9  12      705.92      757.12     32.84 o 
   5  -9  12        7.64       12.27     10.10 o 
   6  -9  12       27.72       16.60     11.91 o 
 -10  -8  12       71.47       76.15     12.27 o 
  -9  -8  12       10.72       24.18      9.38 o 
  -8  -8  12        0.60       10.47      8.66 o 
  -7  -8  12       34.76       43.99      6.15 o 
  -6  -8  12       12.01       11.32      5.29 o 
  -5  -8  12      369.32      394.92     13.75 o 
  -4  -8  12      633.84      617.91     17.98 o 
  -3  -8  12       19.13       16.42      5.61 o 
  -2  -8  12      147.58      130.37     14.44 o 
  -1  -8  12     1903.07     1953.68     42.97 o 
   0  -8  12       63.55       58.88      6.67 o 
   1  -8  12      142.07      183.77      9.36 o 
   2  -8  12      242.65      230.24     16.60 o 
   3  -8  12       63.97       84.81     12.63 o 
   4  -8  12      295.61      294.84     20.21 o 
   5  -8  12       87.22       88.05     12.99 o 
   6  -8  12      205.20      166.00     16.96 o 
 -10  -7  12       25.61       26.34      9.38 o 
  -9  -7  12      363.60      397.69     20.93 o 
  -8  -7  12      487.94      497.65     23.82 o 
  -7  -7  12     1085.78     1028.99     25.48 o 
  -6  -7  12      231.31      226.33     10.20 o 
  -5  -7  12       27.97       31.91      5.85 o 
  -4  -7  12     2088.09     2207.04     47.72 o 
  -3  -7  12     1425.68     1484.46     33.81 o 
  -2  -7  12      939.25      928.15     23.22 o 
  -1  -7  12      335.36      315.65     12.27 o 
   0  -7  12        3.54        0.00      4.77 o 
   1  -7  12      726.03      743.77     29.59 o 
   2  -7  12       37.72       30.69      5.46 o 
   3  -7  12     1935.08     1933.59     62.43 o 
   4  -7  12      407.84      390.47     22.37 o 
   5  -7  12     1603.52     1669.07     56.66 o 
   6  -7  12      300.34      312.88     20.21 o 
   7  -7  12      749.12      767.95     33.92 o 
 -11  -6  12      552.41      543.48     26.34 o 
 -10  -6  12      160.72      153.73     14.80 o 
  -9  -6  12      381.07      340.31     19.85 o 
  -8  -6  12       93.44      105.05      7.63 o 
  -7  -6  12       69.09       53.57     12.45 o 
  -6  -6  12     1356.71     1317.35     30.74 o 
  -5  -6  12      156.78      155.72     16.06 o 
  -4  -6  12      276.84      250.17     10.57 o 
  -3  -6  12       13.50       19.59      6.68 o 
  -2  -6  12       37.19       42.05      5.74 o 
  -1  -6  12      607.49      612.12     16.93 o 
   0  -6  12      139.75      143.70      8.58 o 
   1  -6  12      406.20      408.03     13.60 o 
   2  -6  12      197.04      213.76     14.62 o 
   3  -6  12       16.18       27.79      9.74 o 
   4  -6  12      259.33      312.88     20.21 o 
   5  -6  12        0.27        0.00      9.02 o 
   6  -6  12        0.06        0.00      9.38 o 
   7  -6  12      135.81      114.76     14.07 o 
 -11  -5  12     1078.44      958.49     36.81 o 
 -10  -5  12      164.20      175.03     15.16 o 
  -9  -5  12      144.26      109.35     11.91 o 
  -8  -5  12      489.83      522.83     21.47 o 
  -7  -5  12     1177.28     1124.04     26.91 o 
  -6  -5  12      551.01      590.93     16.70 o 
  -5  -5  12     1920.63     1944.97     70.37 o 
  -4  -5  12     1031.82     1013.87     24.62 o 
  -3  -5  12      890.65      914.33     22.71 o 
  -2  -5  12     3648.20     3700.09     75.40 o 
  -1  -5  12     1901.90     1950.46     42.22 o 
   0  -5  12     2060.37     2219.21     47.46 o 
   1  -5  12      589.79      576.41     16.42 o 
   2  -5  12       16.02       10.66      4.53 o 
   3  -5  12      129.99      139.66     12.99 o 
   4  -5  12      768.45      859.25     33.56 o 
   5  -5  12      707.99      782.02     32.12 o 
   6  -5  12      346.69      367.01     21.65 o 
   7  -5  12        3.64        0.00     10.10 o 
 -12  -4  12     1089.93     1143.26     41.86 o 
 -11  -4  12      262.47      262.36     17.68 o 
 -10  -4  12      299.43      302.78     18.40 o 
  -9  -4  12      237.29      246.84     15.52 o 
  -8  -4  12      374.20      384.59     13.35 o 
  -7  -4  12      113.65      131.99      9.74 o 
  -6  -4  12      647.41      693.71     18.49 o 
  -5  -4  12       50.30       44.53      5.74 o 
  -4  -4  12      276.40      280.00     10.59 o 
  -3  -4  12      240.19      248.09     10.17 o 
  -2  -4  12       67.16       66.68      6.11 o 
  -1  -4  12      194.85      227.35     12.99 o 
   0  -4  12        3.30        0.00      3.61 o 
   1  -4  12      108.71       95.03      6.76 o 
   2  -4  12       32.82       22.92      5.12 o 
   3  -4  12      215.96      245.57     10.58 o 
   4  -4  12       99.18       92.75     12.27 o 
   5  -4  12      785.68      720.68     29.59 o 
   6  -4  12        9.02        0.00      8.66 o 
   7  -4  12      322.91      291.88     14.48 o 
 -12  -3  12      246.93      265.61     18.04 o 
 -11  -3  12      134.64      131.72     12.99 o 
 -10  -3  12     1420.81     1391.19     47.28 o 
  -9  -3  12      203.88      192.71     14.07 o 
  -8  -3  12     3607.06     3683.21     75.66 o 
  -7  -3  12     1468.61     1516.26     34.32 o 
  -6  -3  12     1808.16     1709.65     37.64 o 
  -5  -3  12      143.90      107.54     10.10 o 
  -4  -3  12     2900.45     2873.38     72.18 o 
  -3  -3  12      337.98      359.80     16.96 o 
  -2  -3  12     1473.37      987.00     33.20 o 
   0  -3  12      642.97      572.97     58.46 o 
   1  -3  12      528.57      531.39     15.29 o 
   2  -3  12     2024.12     2031.62     36.09 o 
   3  -3  12     1277.78     1396.36     26.41 o 
   4  -3  12     2093.23     2256.10     70.19 o 
   5  -3  12      165.05      178.04     18.59 o 
   6  -3  12       27.63       14.62      6.89 o 
   7  -3  12      154.98      172.65     11.34 o 
 -12  -2  12       75.98       62.43     11.19 o 
 -11  -2  12      936.81      950.19     35.37 o 
 -10  -2  12       57.82       37.53      8.66 o 
  -9  -2  12     2129.48     2165.27     66.76 o 
  -8  -2  12       31.78       18.96      5.08 o 
  -7  -2  12      628.17      645.33     17.73 o 
  -6  -2  12        4.76        8.30      4.59 o 
  -4  -2  12       99.53       89.59      6.38 o 
  -3  -2  12     3948.84     4183.46     84.59 o 
  -1  -2  12     1849.54     1942.61     59.18 o 
   0  -2  12     1614.72     1574.19     34.83 o 
   1  -2  12     3030.77     3257.58     55.39 o 
   2  -2  12        1.54        0.00      3.70 o 
   3  -2  12     1128.33     1179.24     23.07 o 
   4  -2  12        1.54        0.00      6.86 o 
   5  -2  12      371.10      361.84     14.63 o 
   6  -2  12       43.82       45.73      7.24 o 
   7  -2  12      125.87      141.60     10.45 o 
 -12  -1  12       13.42        3.25      7.94 o 
 -11  -1  12      903.44      942.98     34.64 o 
 -10  -1  12      167.12      144.35     12.63 o 
  -9  -1  12      692.56      673.04     27.07 o 
  -8  -1  12      557.85      586.07     23.82 o 
  -7  -1  12     1870.32     1862.50     57.74 o 
  -6  -1  12        8.67        4.87      4.34 o 
  -2  -1  12        2.69        0.07      2.53 o 
  -1  -1  12     3877.00     3758.17     76.43 o 
   0  -1  12       21.57       16.76      3.86 o 
   1  -1  12      170.45      169.41      7.33 o 
   2  -1  12       80.08       67.42      5.27 o 
   3  -1  12     3449.56     3513.50     59.93 o 
   4  -1  12      123.23      128.67      6.97 o 
   5  -1  12      376.90      406.47     15.00 o 
   6  -1  12       96.95       92.18      8.78 o 
   7  -1  12      611.84      669.98     41.32 o 
 -12   0  12      190.80      226.27     16.60 o 
 -11   0  12       12.18       21.65      8.30 o 
 -10   0  12      103.12       94.91     11.19 o 
  -9   0  12      299.96      323.35     18.04 o 
  -8   0  12     2525.27     2563.32     77.59 o 
  -7   0  12      335.56      356.46     12.75 o 
  -6   0  12     1003.11      986.19     28.15 o 
  -5   0  12       83.97       80.48      9.38 o 
  -4   0  12     1464.34        0.89      2.53 o 
  -3   0  12       20.89       18.40      6.50 o 
  -2   0  12      763.11      817.03     20.54 o 
  -1   0  12      142.01      115.34      7.13 o 
   0   0  12      225.38      229.64      8.22 o 
   1   0  12      114.11      124.72      6.17 o 
   2   0  12     2936.63     3237.00     55.50 o 
   3   0  12       38.75       48.11      5.03 o 
   4   0  12      449.19      483.37     12.67 o 
   5   0  12        0.34        0.98      5.90 o 
   6   0  12      984.69     1036.24     27.54 o 
   7   0  12      135.32      125.95     15.52 o 
 -12   1  12      159.14      158.06     14.44 o 
 -11   1  12      152.07      154.10     13.35 o 
 -10   1  12      116.75      141.46     12.63 o 
  -9   1  12       15.16       11.55      7.58 o 
  -8   1  12       33.92       37.89      7.94 o 
  -7   1  12      409.68      398.05     18.77 o 
  -6   1  12      427.26      444.91     23.46 o 
  -5   1  12      790.29      842.29     30.31 o 
  -4   1  12      603.54        0.16      1.44 o 
  -3   1  12       13.49       19.21      4.25 o 
  -2   1  12      992.67      994.72     23.85 o 
  -1   1  12      455.33      447.53     13.89 o 
   0   1  12     2216.90     2255.11     47.97 o 
   1   1  12       36.58       46.10      4.65 o 
   2   1  12      597.27      595.49     14.25 o 
   3   1  12     1099.31     1161.19     23.06 o 
   4   1  12      375.89      446.60     12.30 o 
   5   1  12       55.57       54.42      9.77 o 
   6   1  12     1219.39     1213.28     47.28 o 
   7   1  12        1.61        5.77     11.55 o 
 -12   2  12     1029.67     1104.29     40.06 o 
 -11   2  12       17.21       22.01      8.66 o 
 -10   2  12      176.53      132.08     12.63 o 
  -9   2  12       94.66       92.39     10.83 o 
  -8   2  12      951.42      992.78     35.01 o 
  -7   2  12      624.51      603.39     24.18 o 
  -6   2  12      310.49      278.24     15.52 o 
  -5   2  12       32.80       32.12      7.22 o 
  -3   2  12        4.66        1.03      2.64 o 
  -2   2  12      526.44      499.54     14.79 o 
  -1   2  12      815.29      744.61     41.68 o 
   0   2  12       28.06       35.16      5.23 o 
   1   2  12      186.63      179.71     14.03 o 
   2   2  12      791.64      859.59     18.43 o 
   3   2  12     1122.55     1221.69     24.14 o 
   4   2  12      158.55      157.13      8.46 o 
   5   2  12      219.61      260.72     12.65 o 
   6   2  12      246.18      263.08     22.01 o 
   7   2  12      553.09      608.44     31.04 o 
 -11   3  12        0.12        5.41      7.58 o 
 -10   3  12     1375.97     1474.19     48.72 o 
  -9   3  12       52.22       40.06      8.66 o 
  -8   3  12        0.30        3.25      6.50 o 
  -7   3  12       61.28       47.28      8.30 o 
  -6   3  12       78.13       68.21      9.02 o 
  -5   3  12      108.83      107.90     10.47 o 
  -4   3  12        8.38        7.58      4.34 o 
  -3   3  12       40.68       45.47      7.58 o 
  -2   3  12     2299.65     2469.80     52.30 o 
  -1   3  12       71.92       67.73      6.25 o 
   0   3  12     1494.51     1568.58     35.07 o 
   1   3  12      691.25      767.13     16.99 o 
   2   3  12      325.01      305.35     11.07 o 
   3   3  12        9.06       14.00      4.76 o 
   4   3  12       89.31       76.75      6.04 o 
   5   3  12        1.31        0.00      8.66 o 
   6   3  12      110.73       99.60     15.52 o 
 -12   4  12       97.77      106.10     14.07 o 
 -11   4  12     1260.14     1343.91     45.47 o 
 -10   4  12      752.15      736.91     28.87 o 
  -9   4  12     1046.00     1081.19     37.53 o 
  -8   4  12      354.48      338.50     18.04 o 
  -7   4  12      225.16      227.35     15.16 o 
  -6   4  12      482.01      508.48     22.37 o 
  -5   4  12     1387.27     1384.33     45.47 o 
  -4   4  12     3551.32     3632.61    106.10 o 
  -3   4  12     2135.27     1413.92     46.19 o 
  -2   4  12      101.19      115.82      9.20 o 
  -1   4  12     3581.28     4020.06     81.78 o 
   0   4  12     2309.21     2361.27     54.13 o 
   1   4  12      503.08      593.66     14.44 o 
   2   4  12     1387.66     1403.61     27.22 o 
   3   4  12     1027.13     1011.49     21.32 o 
   4   4  12       19.55        7.10      6.41 o 
   5   4  12      202.60      230.57     31.76 o 
   6   4  12        0.93        1.75      7.08 o 
 -12   5  12      295.65      310.00     21.29 o 
 -11   5  12       18.40       22.74      9.02 o 
 -10   5  12     1029.96     1018.04     36.81 o 
  -9   5  12      168.58      187.30     14.80 o 
  -8   5  12      137.33      152.29     13.35 o 
  -7   5  12      472.29      504.15     22.74 o 
  -6   5  12       42.89       42.58      9.02 o 
  -5   5  12      117.15      127.03     11.91 o 
  -4   5  12        5.53        5.05      7.94 o 
  -3   5  12     1392.22     1457.23     48.00 o 
  -2   5  12      314.96      299.60     14.98 o 
  -1   5  12      343.03      305.74     11.71 o 
   0   5  12     1043.48     1097.51     26.51 o 
   1   5  12      925.80      964.90     24.06 o 
   2   5  12      229.07      228.13      9.51 o 
   3   5  12      221.19      211.76     13.17 o 
   4   5  12        1.02        0.00      9.74 o 
   5   5  12      397.85      393.86     16.13 o 
   6   5  12      192.64      164.74     15.34 o 
 -11   6  12       14.76       24.90     10.10 o 
 -10   6  12      574.74      639.84     26.71 o 
  -9   6  12      282.47      270.30     16.96 o 
  -8   6  12     3901.50     4027.41    117.29 o 
  -7   6  12     1089.19     1181.52     40.78 o 
  -6   6  12     4149.44     4338.13    125.59 o 
  -5   6  12       45.93       27.79      8.66 o 
  -4   6  12     4090.24     4348.95    125.95 o 
  -3   6  12     2509.96     2614.21     79.75 o 
  -2   6  12      806.68      889.93     33.20 o 
  -1   6  12      247.19      270.30     17.68 o 
   0   6  12      321.40      316.85     18.04 o 
   1   6  12       17.48       25.24      5.54 o 
   2   6  12     2368.10     2547.00     58.01 o 
   3   6  12      369.80      429.76     24.00 o 
   4   6  12      444.25      470.45     18.46 o 
   5   6  12      148.19      146.62     13.89 o 
 -11   7  12      269.67      287.62     20.93 o 
 -10   7  12        0.59        7.04      6.32 o 
  -9   7  12       56.74       67.12     10.47 o 
  -8   7  12        3.72        5.41      8.30 o 
  -7   7  12     1228.87     1231.32     42.22 o 
  -6   7  12      105.63       94.19     11.55 o 
  -5   7  12      193.87      157.34     14.07 o 
  -4   7  12      214.17      238.18     15.88 o 
  -3   7  12       24.60       17.68      9.38 o 
  -2   7  12        3.36        2.89      7.94 o 
  -1   7  12      663.56      608.44     26.34 o 
   0   7  12      178.66      180.44     14.80 o 
   1   7  12       23.73       16.24      9.02 o 
   2   7  12      578.28      557.92     26.34 o 
   3   7  12      131.98      139.86     11.37 o 
   4   7  12      350.03      366.85     16.30 o 
 -10   8  12      110.21      107.95      9.38 o 
  -9   8  12      219.57      217.25     16.24 o 
  -8   8  12      349.73      367.74     19.85 o 
  -7   8  12      283.05      293.39     18.40 o 
  -6   8  12      150.89      160.95     14.44 o 
  -5   8  12      102.71       93.47     11.55 o 
  -4   8  12       71.31       58.10     10.83 o 
  -3   8  12      788.87      792.13     32.12 o 
  -2   8  12      248.24      262.72     16.96 o 
  -1   8  12      378.23      389.03     20.57 o 
   0   8  12      230.99      247.20     17.32 o 
   1   8  12     1483.76     1406.35     48.72 o 
   2   8  12      377.67      413.57     22.37 o 
   3   8  12     1455.55     1546.73     53.77 o 
   4   8  12      144.98      161.62     12.12 o 
 -10   9  12        1.27        0.00      9.38 o 
  -9   9  12       86.84       75.76      8.78 o 
  -8   9  12       18.79       23.32     13.53 o 
  -7   9  12      266.08      267.77     16.96 o 
  -6   9  12      158.40      136.41     13.35 o 
  -5   9  12       11.55        0.00      8.66 o 
  -4   9  12        8.80        2.53      8.66 o 
  -3   9  12       96.54       88.78     11.91 o 
  -2   9  12        0.67        0.00      8.30 o 
  -1   9  12      276.26      242.15     17.32 o 
   0   9  12      175.45      156.62     14.80 o 
   1   9  12       64.78       58.82     12.27 o 
   2   9  12       27.28       40.42     10.83 o 
   3   9  12       23.10       30.31     10.47 o 
  -9  10  12      291.74      277.19     14.44 o 
  -8  10  12      117.89       97.20      9.40 o 
  -7  10  12       23.78       14.95      7.01 o 
  -6  10  12       44.90       44.03     10.10 o 
  -5  10  12      849.10      783.11     31.76 o 
  -4  10  12        4.42        0.00      9.38 o 
  -3  10  12      326.81      330.93     20.21 o 
  -2  10  12      115.33      103.57     13.71 o 
  -1  10  12      731.63      694.33     30.67 o 
   0  10  12      414.48      477.08     24.90 o 
   1  10  12      856.78      872.24     35.73 o 
  -7  11  12        1.33        2.77      6.76 o 
  -6  11  12      244.22      279.67     13.65 o 
  -5  11  12        3.32        7.41      6.32 o 
  -4  11  12      108.61       94.30      9.31 o 
  -3  11  12       76.35       75.06     12.63 o 
  -2  11  12       62.44       51.24     11.91 o 
  -1  11  12      118.02      128.83     15.16 o 
   0  11  12      431.18      499.46     26.71 o 
  -4 -12  13      142.96      129.19     13.71 o 
  -3 -12  13       16.22       12.09      6.38 o 
  -2 -12  13        6.84        2.71      6.11 o 
  -1 -12  13       77.88       80.87      8.27 o 
   0 -12  13        4.87        1.44      9.74 o 
   1 -12  13        1.67        0.00     10.10 o 
  -6 -11  13        0.90        0.00      8.30 o 
  -5 -11  13      780.86      800.07     32.84 o 
  -4 -11  13      107.10      108.63     10.83 o 
  -3 -11  13       19.47       29.92      6.50 o 
  -2 -11  13        7.35        5.95      5.87 o 
  -1 -11  13      559.75      522.29     17.30 o 
   0 -11  13        0.78        0.00      5.80 o 
   1 -11  13      453.86      448.93     24.54 o 
   2 -11  13      135.85      149.04     15.88 o 
   3 -11  13      588.81      756.40     34.28 o 
  -7 -10  13        4.20       15.52     10.10 o 
  -6 -10  13      157.98      167.81     15.52 o 
  -5 -10  13      303.86      318.75     12.88 o 
  -4 -10  13       38.47       58.06      7.40 o 
  -3 -10  13      226.85      197.85     10.96 o 
  -2 -10  13     2410.23     2338.09     51.15 o 
  -1 -10  13      314.82      289.43     12.33 o 
   0 -10  13      875.00      899.93     24.03 o 
   1 -10  13      672.22      567.66     27.43 o 
   2 -10  13     2022.97     1966.43     64.96 o 
   3 -10  13        4.73        0.00      9.38 o 
   4 -10  13      232.45      176.47     16.96 o 
  -8  -9  13        8.69        0.00      8.30 o 
  -7  -9  13      141.59      148.32     14.44 o 
  -6  -9  13      344.72      342.66     13.38 o 
  -5  -9  13      231.07      204.07     10.82 o 
  -4  -9  13       15.41       23.45      6.25 o 
  -3  -9  13       38.60       33.73      6.25 o 
  -2  -9  13        0.69        3.68      6.68 o 
  -1  -9  13      178.65      154.95      9.57 o 
   0  -9  13     1101.25     1084.71     27.07 o 
   1  -9  13      186.18      168.96     11.55 o 
   2  -9  13      702.26      671.60     29.59 o 
   3  -9  13        5.78        0.00      9.74 o 
   4  -9  13      154.34      131.36     14.80 o 
   5  -9  13        1.25        8.66     10.47 o 
  -9  -8  13      315.21      304.22     19.49 o 
  -8  -8  13      596.85      644.17     28.15 o 
  -7  -8  13      622.31      613.82     18.77 o 
  -6  -8  13      834.28      848.41     29.41 o 
  -5  -8  13     2206.17     2285.74     49.76 o 
  -4  -8  13     3881.09     3803.24     78.60 o 
  -3  -8  13      292.10      274.64     11.86 o 
  -2  -8  13     1346.54     1351.43     31.76 o 
  -1  -8  13     1647.01     1592.39     36.47 o 
   0  -8  13       73.11       54.20      6.67 o 
   1  -8  13      196.17      260.55     18.77 o 
   2  -8  13      228.42      203.17     16.24 o 
   3  -8  13      405.01      383.98     22.37 o 
   4  -8  13      144.22      125.22     14.44 o 
   5  -8  13      437.21      468.06     25.26 o 
 -10  -7  13       18.77       17.68     10.10 o 
  -9  -7  13      130.72      131.00     13.71 o 
  -8  -7  13       70.60       70.89     15.16 o 
  -7  -7  13      201.46      183.30      9.69 o 
  -6  -7  13       44.37       46.03      6.36 o 
  -5  -7  13      708.43      660.40     18.75 o 
  -4  -7  13       30.74       40.53      6.86 o 
  -3  -7  13      187.76      202.75      9.94 o 
  -2  -7  13      667.27      683.69     18.86 o 
  -1  -7  13      108.55      107.98      8.12 o 
   0  -7  13      378.27      394.63     15.70 o 
   1  -7  13      748.73      774.69     21.11 o 
   2  -7  13        2.09        0.00      7.94 o 
   3  -7  13        6.95        8.30      8.66 o 
   4  -7  13      243.03      245.76     19.13 o 
   5  -7  13      291.82      324.43     21.65 o 
   6  -7  13      697.40      675.93     31.76 o 
 -10  -6  13        7.82        0.00      8.30 o 
  -9  -6  13      285.41      283.65     18.40 o 
  -8  -6  13      535.33      555.24     17.07 o 
  -7  -6  13     1529.93     1543.82     35.46 o 
  -6  -6  13       53.66       64.01      6.63 o 
  -5  -6  13       98.84      103.91      7.78 o 
  -4  -6  13       43.70       49.26      6.50 o 
  -3  -6  13     1588.34     1619.66     51.79 o 
  -2  -6  13     2373.22     2264.17     48.61 o 
  -1  -6  13      844.25      820.08     21.28 o 
   0  -6  13       26.31       28.13      5.72 o 
   1  -6  13      435.38      450.31     30.86 o 
   2  -6  13       72.18       66.18      6.67 o 
   3  -6  13      757.75      769.39     32.12 o 
   4  -6  13      126.94      128.47     13.71 o 
   5  -6  13      594.99      578.49     27.07 o 
   6  -6  13      118.90      110.79     14.44 o 
 -11  -5  13      229.52      220.86     17.32 o 
 -10  -5  13      260.00      235.29     17.32 o 
  -9  -5  13      205.90      211.34     10.31 o 
  -8  -5  13      586.73      601.87     17.84 o 
  -7  -5  13      181.35      178.45     20.39 o 
  -6  -5  13     1866.88     1760.58     42.94 o 
  -5  -5  13      623.67      618.11     18.59 o 
  -4  -5  13      302.34      343.71     12.63 o 
  -3  -5  13       46.30       47.64      6.22 o 
  -2  -5  13     2408.76     2413.56     51.41 o 
  -1  -5  13       49.83       54.54      6.22 o 
   0  -5  13       14.61       14.00      4.85 o 
   1  -5  13      323.11      383.68     13.24 o 
   2  -5  13       11.85        9.42      5.07 o 
   3  -5  13      773.35      783.83     31.40 o 
   4  -5  13      160.88      170.33     15.16 o 
   5  -5  13     2142.51     2211.47     70.73 o 
   6  -5  13      891.65     1003.97     38.97 o 
 -11  -4  13        2.59        9.38      8.30 o 
 -10  -4  13      810.27      877.66     33.92 o 
  -9  -4  13      315.33      287.26     17.32 o 
  -8  -4  13     3501.83     3514.34     72.98 o 
  -7  -4  13     1923.11     1921.80     42.61 o 
  -6  -4  13      655.38      694.08     18.88 o 
  -5  -4  13        7.58       18.03      5.77 o 
  -4  -4  13     3865.38     3988.36     94.91 o 
  -3  -4  13      168.60      165.18      8.92 o 
  -2  -4  13     1294.11     1298.42     30.36 o 
  -1  -4  13      111.68      126.82      7.90 o 
   0  -4  13      128.33      139.90      8.41 o 
   1  -4  13       10.74       11.33      5.59 o 
   2  -4  13     2169.09     2317.18     49.73 o 
   3  -4  13        2.25        1.08      9.02 o 
   4  -4  13       48.34       60.63     11.19 o 
   5  -4  13      118.93      137.13     14.44 o 
   6  -4  13     1295.51     1471.30     50.88 o 
 -12  -3  13       33.86       27.79     10.10 o 
 -11  -3  13      246.38      258.39     17.68 o 
 -10  -3  13       63.80       44.39     10.10 o 
  -9  -3  13      314.35      350.41     18.40 o 
  -8  -3  13     1403.48     1432.74     33.17 o 
  -7  -3  13     1805.46     1706.53     38.27 o 
  -6  -3  13      376.43      383.08     13.14 o 
  -5  -3  13     2513.64     2584.30     54.61 o 
  -4  -3  13      649.07      634.79     25.26 o 
  -3  -3  13      507.07      501.99     15.18 o 
  -2  -3  13       36.11       37.70      5.48 o 
  -1  -3  13      104.73       77.15      6.63 o 
   0  -3  13      645.70      642.27     17.59 o 
   1  -3  13      475.86      470.13     14.66 o 
   2  -3  13      243.47      271.84     11.25 o 
   3  -3  13      461.38      488.67     15.15 o 
   4  -3  13        0.64        2.89      8.66 o 
   5  -3  13     1360.14     1436.30     49.08 o 
   6  -3  13      331.01      302.42     18.77 o 
   7  -3  13      207.96      234.21     18.40 o 
 -12  -2  13      107.38      115.12     13.35 o 
 -11  -2  13       60.23       69.65     11.19 o 
 -10  -2  13      406.71      379.28     19.49 o 
  -9  -2  13       57.77       68.93     10.47 o 
  -8  -2  13        6.53        0.00      4.85 o 
  -7  -2  13     1646.07     1732.57     38.66 o 
  -6  -2  13      431.07      442.44     20.21 o 
  -5  -2  13     2657.26     2694.28     56.77 o 
  -4  -2  13      442.22      438.34     13.91 o 
  -3  -2  13     1731.08     1793.80     46.19 o 
  -2  -2  13      587.83      625.76     24.90 o 
  -1  -2  13     3204.45     3428.81     70.56 o 
   0  -2  13      179.70      163.42     29.95 o 
   1  -2  13     1208.30     1230.91     55.21 o 
   2  -2  13      127.99      146.48      8.66 o 
   3  -2  13     3087.42     3259.87     56.18 o 
   4  -2  13      112.23      117.46      9.06 o 
   5  -2  13       90.69       79.17      8.42 o 
   6  -2  13       19.20       25.71      7.39 o 
   7  -2  13      788.14      868.24     25.31 o 
  -8  -1  13       26.77       25.62      8.30 o 
  -7  -1  13      169.76      172.88      9.18 o 
  -6  -1  13      416.49      405.14     13.89 o 
  -5  -1  13       71.57       73.12     10.10 o 
  -4  -1  13       86.76      105.86     17.32 o 
  -3  -1  13        0.61        0.00      2.89 o 
  -2  -1  13     1663.13     1541.43    117.83 o 
  -1  -1  13     1912.02     2122.22     45.80 o 
   0  -1  13     1826.18     1951.39     42.62 o 
   1  -1  13      276.21      309.61     11.40 o 
   2  -1  13      182.93      184.59      7.88 o 
   3  -1  13        7.63        5.62      4.71 o 
   4  -1  13      545.22      585.78     18.47 o 
   5  -1  13       77.88       69.57      7.75 o 
   6  -1  13       16.66       14.48      6.88 o 
   7  -1  13      116.05       94.19     14.80 o 
 -12   0  13        9.68       14.80      9.38 o 
 -11   0  13       16.51        7.94      8.30 o 
 -10   0  13        9.16        9.38      7.22 o 
  -9   0  13      120.81      115.84     11.91 o 
  -8   0  13      158.27      137.86     12.63 o 
  -7   0  13      789.55      760.05     20.40 o 
  -6   0  13      195.88      210.05     20.21 o 
  -5   0  13       22.38       24.25      5.95 o 
  -4   0  13       13.55        3.22      7.04 o 
  -2   0  13       80.98       69.47     10.29 o 
  -1   0  13      466.89      496.88     15.31 o 
   0   0  13       12.39        6.50      4.85 o 
   1   0  13       57.46       43.67      9.78 o 
   2   0  13       85.45      100.86      6.36 o 
   3   0  13     2626.44     2789.34     48.97 o 
   4   0  13      444.93      469.39     12.99 o 
   5   0  13       63.88       52.70      7.54 o 
   6   0  13      121.31      146.68     10.38 o 
 -12   1  13      106.61      125.95     13.35 o 
 -11   1  13      175.80      146.52     13.71 o 
 -10   1  13      515.59      513.53     23.82 o 
  -9   1  13       55.86       62.07     10.10 o 
  -8   1  13       15.25       25.98      8.66 o 
  -7   1  13       11.60       22.37      7.22 o 
  -6   1  13      261.54      255.84     10.84 o 
  -5   1  13     1974.16     2091.77     45.42 o 
  -4   1  13      532.60      267.25      9.94 o 
  -3   1  13       56.90       56.20      6.11 o 
  -2   1  13       85.66       93.28      7.15 o 
  -1   1  13        0.62        0.00      4.72 o 
   0   1  13      813.01      860.41     21.94 o 
   1   1  13      124.61      134.62      6.93 o 
   2   1  13      452.97      480.22     12.74 o 
   3   1  13      205.37      238.94     16.34 o 
   4   1  13      232.10      225.75      9.51 o 
   5   1  13      161.26      141.70     11.19 o 
   6   1  13       19.55        5.41     10.47 o 
 -12   2  13      224.40      258.75     17.68 o 
 -11   2  13      113.28       86.25     11.55 o 
 -10   2  13      147.71      194.51     14.44 o 
  -9   2  13       47.48       64.96     10.10 o 
  -8   2  13     2360.06     2321.17     71.45 o 
  -7   2  13       75.70       56.30      9.38 o 
  -6   2  13      153.41      148.68     12.99 o 
  -5   2  13      579.46      616.81     17.59 o 
  -4   2  13      467.74      500.30     22.92 o 
  -3   2  13        1.41        1.28      5.77 o 
  -2   2  13      140.27      188.43      9.82 o 
  -1   2  13       82.38       73.81      6.63 o 
   0   2  13      111.55       83.48      7.13 o 
   1   2  13       47.72       36.70      5.42 o 
   2   2  13      136.20      153.98      7.72 o 
   3   2  13      210.25      203.63      8.76 o 
   4   2  13     1571.02     1653.65     31.55 o 
   5   2  13        1.80        0.15     10.29 o 
   6   2  13      740.62      790.32     37.17 o 
 -12   3  13      192.60      190.90     15.52 o 
 -11   3  13      238.58      243.59     16.60 o 
 -10   3  13       54.10       62.07     10.10 o 
  -9   3  13     2492.05     2602.66     79.39 o 
  -8   3  13      159.01      143.99     12.99 o 
  -7   3  13       29.91       35.01      8.30 o 
  -6   3  13       72.57       66.40      9.38 o 
  -5   3  13     1942.78     2076.27     45.29 o 
  -4   3  13       64.96       81.77      9.20 o 
  -3   3  13     1183.00     1281.99     29.98 o 
  -2   3  13      221.09      214.27     10.47 o 
  -1   3  13      601.84      577.18     16.82 o 
   0   3  13        8.86       15.88      5.10 o 
   1   3  13       54.43       70.64      6.03 o 
   2   3  13     1402.51     1447.71     28.16 o 
   3   3  13        4.45       16.54      4.83 o 
   4   3  13       22.73       14.40      6.74 o 
   5   3  13      223.89      202.35     11.92 o 
   6   3  13       13.90        0.00     11.91 o 
 -11   4  13     1969.13     2038.24     64.60 o 
 -10   4  13      262.63      284.73     17.68 o 
  -9   4  13      295.50      292.31     16.96 o 
  -8   4  13      200.46      222.30     15.88 o 
  -7   4  13     1822.05     1918.43     60.99 o 
  -6   4  13      277.31      333.81     18.77 o 
  -5   4  13       40.52       43.31      8.66 o 
  -4   4  13      324.60      308.91     18.04 o 
  -3   4  13       72.70       59.48      6.25 o 
  -2   4  13      185.31      155.68      9.18 o 
  -1   4  13     1999.90     2079.88     45.40 o 
   0   4  13      784.46      773.87     25.80 o 
   1   4  13     1218.74     1187.23     28.53 o 
   2   4  13      277.69      241.19     12.30 o 
   3   4  13     1111.87     1120.69     23.44 o 
   4   4  13        8.64        3.28      6.81 o 
   5   4  13      129.00      148.16     15.88 o 
 -11   5  13      242.57      245.04     16.96 o 
 -10   5  13      714.15      676.65     28.15 o 
  -9   5  13      127.29      138.22     13.35 o 
  -8   5  13     1571.92     1642.00     53.77 o 
  -7   5  13       77.78       68.21     10.47 o 
  -6   5  13      972.30      996.39     36.45 o 
  -5   5  13      866.71      860.34     32.48 o 
  -4   5  13     1970.35     1937.20     61.71 o 
  -3   5  13     1352.41     1361.24     46.19 o 
  -2   5  13      795.43      752.21     20.40 o 
  -1   5  13      480.37      437.68     14.63 o 
   0   5  13     4278.81     4310.80     87.90 o 
   1   5  13      239.88      265.93     11.30 o 
   2   5  13      584.86      687.87     16.72 o 
   3   5  13      457.55      459.71     28.51 o 
   4   5  13       38.13       37.53      8.40 o 
   5   5  13        2.81        0.00      6.93 o 
 -11   6  13      378.82      364.13     20.57 o 
 -10   6  13       78.82       79.03     11.91 o 
  -9   6  13      109.64      128.11     12.99 o 
  -8   6  13      225.35      186.57     14.80 o 
  -7   6  13       37.90       48.72      9.38 o 
  -6   6  13     1037.63     1105.73     39.70 o 
  -5   6  13     2675.54     2727.16     83.00 o 
  -4   6  13     1905.60     1802.95     58.10 o 
  -3   6  13      547.69      546.01     24.90 o 
  -2   6  13      191.98      189.10     14.80 o 
  -1   6  13       13.97        0.00      8.30 o 
   0   6  13      658.45      633.59     18.29 o 
   1   6  13      181.12      174.68      9.80 o 
   2   6  13      441.50      431.25     23.10 o 
   3   6  13      111.72       95.68     17.86 o 
   4   6  13       59.56       67.47      9.36 o 
 -10   7  13      764.27      789.24     31.40 o 
  -9   7  13      176.15      175.03     14.80 o 
  -8   7  13     1033.49      989.53     36.81 o 
  -7   7  13      329.03      271.38     16.96 o 
  -6   7  13      333.13      359.07     20.21 o 
  -5   7  13      709.80      776.61     31.40 o 
  -4   7  13      365.46      398.77     20.93 o 
  -3   7  13      822.89      806.93     32.48 o 
  -2   7  13      979.43      951.64     35.73 o 
  -1   7  13        1.91        0.00      8.66 o 
   0   7  13      390.56      444.96     22.74 o 
   1   7  13      322.30      353.66     21.29 o 
   2   7  13       62.85       81.92     12.27 o 
   3   7  13        2.88        0.00      9.02 o 
 -10   8  13        0.92        0.00     10.65 o 
  -9   8  13       23.82       15.88      9.38 o 
  -8   8  13      693.84      678.81     28.87 o 
  -7   8  13        0.01        0.00      8.30 o 
  -6   8  13       78.99       76.51     11.19 o 
  -5   8  13       10.10       19.13      9.38 o 
  -4   8  13     1162.30     1200.64     42.94 o 
  -3   8  13       87.18       88.42     11.91 o 
  -2   8  13      365.62      376.04     20.57 o 
  -1   8  13      171.65      132.80     13.71 o 
   0   8  13      344.62      348.97     21.65 o 
   1   8  13        0.49        3.61      9.02 o 
   2   8  13      499.98      532.30     26.34 o 
   3   8  13      234.41      247.56     19.49 o 
  -9   9  13      188.82      242.32     13.13 o 
  -8   9  13      706.69      753.88     31.40 o 
  -7   9  13      824.23      841.21     33.92 o 
  -6   9  13        6.76        0.00      8.30 o 
  -5   9  13      841.40      869.36     34.64 o 
  -4   9  13      716.69      681.70     29.95 o 
  -3   9  13     1314.15     1386.14     48.72 o 
  -2   9  13        3.64       10.47      9.02 o 
  -1   9  13      483.69      465.17     24.90 o 
   0   9  13       25.58       24.54     10.10 o 
   1   9  13      665.43      650.30     30.67 o 
   2   9  13       39.31       36.81     11.19 o 
  -8  10  13      209.97      235.30     13.24 o 
  -7  10  13       52.79       53.41     11.55 o 
  -6  10  13      258.28      264.16     19.13 o 
  -5  10  13      212.58      182.24     16.24 o 
  -4  10  13       32.02       54.85     11.55 o 
  -3  10  13      112.77      119.45     14.44 o 
  -2  10  13       23.58       16.60     10.47 o 
  -1  10  13      459.70      402.74     23.46 o 
   0  10  13       51.14       43.31     11.19 o 
  -5  11  13      279.37      287.62     19.49 o 
  -4  11  13      607.40      625.40     29.95 o 
  -3  11  13      256.27      249.37     19.85 o 
  -5 -11  14        1.81        2.17      9.02 o 
  -4 -11  14       17.18       17.34      8.66 o 
  -3 -11  14      196.93      192.59     11.23 o 
  -2 -11  14     1617.98     1553.52     36.99 o 
  -1 -11  14      100.07       91.85      8.52 o 
   0 -11  14       51.85       58.82     12.27 o 
   1 -11  14       69.06       55.21     12.99 o 
  -7 -10  14      353.79      321.90     20.21 o 
  -6 -10  14        7.12        1.80      8.66 o 
  -5 -10  14      287.22      264.03     12.61 o 
  -4 -10  14      202.53      221.22     11.59 o 
  -3 -10  14       32.48       38.28      6.88 o 
  -2 -10  14        2.23        0.00      5.70 o 
  -1 -10  14      674.95      624.01     19.20 o 
   0 -10  14      427.47      418.11     15.31 o 
   1 -10  14      420.52      457.59     25.26 o 
   2 -10  14      471.24      548.54     28.15 o 
   3 -10  14      804.70      836.52     36.09 o 
  -8  -9  14      235.54      205.34     17.32 o 
  -7  -9  14      835.49      736.91     31.04 o 
  -6  -9  14      686.26      649.20     19.60 o 
  -5  -9  14        3.64        8.23      5.74 o 
  -4  -9  14     1198.36     1158.02     28.96 o 
  -3  -9  14      155.72      135.65      9.29 o 
  -2  -9  14      132.27      131.78      9.55 o 
  -1  -9  14      305.91      272.72     12.38 o 
   0  -9  14      414.93      398.36     14.80 o 
   1  -9  14       39.19       22.74     10.83 o 
   2  -9  14      277.15      243.95     19.49 o 
   3  -9  14       20.13       10.47     10.10 o 
   4  -9  14      592.85      565.50     28.87 o 
  -9  -8  14       97.31       94.91     12.99 o 
  -8  -8  14       50.83       45.83     10.47 o 
  -7  -8  14        5.15       11.38      5.60 o 
  -6  -8  14      212.21      197.23     10.82 o 
  -5  -8  14       21.72       17.18      5.70 o 
  -4  -8  14      874.73      901.81     23.73 o 
  -3  -8  14        1.90        3.86      5.23 o 
  -2  -8  14     1135.81     1110.64     27.55 o 
  -1  -8  14       59.79       65.68      7.13 o 
   0  -8  14     1351.32     1352.94     47.28 o 
   1  -8  14      132.83      153.37     14.80 o 
   2  -8  14     1478.61     1476.36     51.97 o 
   3  -8  14      397.51      443.88     23.82 o 
   4  -8  14     2171.75     2242.50     72.90 o 
  -9  -7  14      849.63      894.26     35.37 o 
  -8  -7  14      381.13      389.29     16.78 o 
  -7  -7  14      580.85      623.09     18.58 o 
  -6  -7  14        6.03        5.67      5.38 o 
  -5  -7  14      175.80      199.11     10.20 o 
  -4  -7  14      270.34      282.27     23.64 o 
  -3  -7  14     1178.18      980.23    109.35 o 
  -2  -7  14       11.48       11.03      5.45 o 
  -1  -7  14     1086.92     1120.61     27.66 o 
   0  -7  14       39.47       43.08      6.32 o 
   1  -7  14      311.46      349.57     13.25 o 
   2  -7  14        2.81        1.80      9.38 o 
   3  -7  14     1279.59     1298.80     46.55 o 
   4  -7  14       61.90       81.92     13.71 o 
   5  -7  14      695.34      846.62     36.09 o 
 -10  -6  14       10.34       18.77      9.74 o 
  -9  -6  14        1.74        1.21      5.54 o 
  -8  -6  14        4.48        3.56      5.23 o 
  -7  -6  14       27.76       31.65      6.22 o 
  -6  -6  14      130.26      138.75      9.03 o 
  -5  -6  14       23.76       53.06      9.74 o 
  -4  -6  14      255.57      258.54     11.10 o 
  -3  -6  14     1624.85     1638.62     37.25 o 
  -2  -6  14       40.55       41.35      6.25 o 
  -1  -6  14      647.41      646.21     18.84 o 
   0  -6  14       66.18       72.41     11.37 o 
   1  -6  14      313.61      314.39     12.99 o 
   2  -6  14       58.18       60.99     11.19 o 
   3  -6  14      426.65      426.20     23.46 o 
   4  -6  14       72.36       79.03     12.63 o 
   5  -6  14       17.25       12.63     10.47 o 
 -10  -5  14      348.09      335.62     19.85 o 
  -9  -5  14       18.03       19.37      5.96 o 
  -8  -5  14      490.24      505.34     16.42 o 
  -7  -5  14       73.10       74.48      7.15 o 
  -6  -5  14      901.17      885.09     23.09 o 
  -5  -5  14       28.86       23.36      5.48 o 
  -4  -5  14     1193.97     1282.70     30.49 o 
  -3  -5  14     1274.46     1315.54     31.00 o 
  -2  -5  14     1228.15     1084.32    108.99 o 
  -1  -5  14      261.18      241.91     10.84 o 
   0  -5  14     1067.86     1095.09     27.03 o 
   1  -5  14        3.47        2.61      5.01 o 
   2  -5  14      303.19      294.14     11.86 o 
   3  -5  14        1.90        5.41      9.74 o 
   4  -5  14        3.85        0.00      9.02 o 
   5  -5  14      301.08      290.15     19.49 o 
 -11  -4  14        8.95        9.38      8.66 o 
 -10  -4  14      198.72      197.76     16.24 o 
  -9  -4  14       13.83       15.63      5.48 o 
  -8  -4  14      556.58      536.05     16.58 o 
  -7  -4  14       29.63       25.22      5.60 o 
  -6  -4  14      137.20      142.70      8.78 o 
  -5  -4  14       79.01       73.66      6.89 o 
  -4  -4  14        7.42        0.00      8.66 o 
  -3  -4  14       25.82       30.09      5.60 o 
  -2  -4  14      426.09      371.72     13.01 o 
  -1  -4  14        1.67        0.72      4.83 o 
   0  -4  14      590.45      572.80     16.96 o 
   1  -4  14        0.64        0.88      5.20 o 
   2  -4  14       68.06       72.93     13.17 o 
   3  -4  14      328.67      341.03     20.21 o 
   4  -4  14     1124.40     1210.03     43.67 o 
   5  -4  14      264.79      284.37     19.49 o 
   6  -4  14       30.81       32.84     11.55 o 
 -11  -3  14       48.75       62.43     11.55 o 
 -10  -3  14      211.95      221.22     15.88 o 
  -9  -3  14      919.58      936.48     35.37 o 
  -8  -3  14      940.73      910.50     23.60 o 
  -7  -3  14      638.99      680.30     19.26 o 
  -6  -3  14     2179.13     2171.71     47.21 o 
  -5  -3  14      629.40      588.23     24.18 o 
  -4  -3  14      713.64      720.35     19.90 o 
  -3  -3  14      228.34      227.12     10.47 o 
  -2  -3  14      682.45      650.35     18.37 o 
  -1  -3  14      322.21      319.88     12.50 o 
   0  -3  14        4.49        2.24      5.12 o 
   1  -3  14      779.97      807.27     21.30 o 
   2  -3  14      127.61      144.51      8.99 o 
   3  -3  14       42.08       41.50      9.74 o 
   4  -3  14      153.73      156.62     14.07 o 
   5  -3  14      375.36      429.81     23.10 o 
   6  -3  14      212.33      196.68     16.96 o 
 -11  -2  14       36.06       40.06     10.47 o 
 -10  -2  14      126.96       88.42     11.55 o 
  -9  -2  14      287.04      300.61     17.68 o 
  -8  -2  14       43.42       40.06      8.66 o 
  -7  -2  14      770.20      714.87     19.77 o 
  -6  -2  14      170.34      189.45      9.82 o 
  -5  -2  14        0.21        0.72      4.85 o 
  -4  -2  14      773.79      845.32     22.07 o 
  -3  -2  14      290.85      286.39     14.25 o 
  -2  -2  14      285.69      321.03     12.12 o 
  -1  -2  14       13.18       13.86      5.23 o 
   0  -2  14      512.65      538.54     36.27 o 
   1  -2  14      126.36       91.23      7.75 o 
   2  -2  14       37.13       42.08      6.11 o 
   3  -2  14       37.51       48.19      6.50 o 
   4  -2  14       46.85       44.03     10.83 o 
   5  -2  14      265.19      281.49     18.77 o 
   6  -2  14      126.22      133.16     14.44 o 
 -12  -1  14      442.60      486.46     24.90 o 
 -10  -1  14       19.98       12.27      7.94 o 
  -9  -1  14     2993.95     2981.94     90.58 o 
  -8  -1  14       23.95       23.22      5.64 o 
  -7  -1  14     1649.99     1608.00     36.87 o 
  -6  -1  14       20.76       15.41      5.08 o 
  -5  -1  14     1324.98     1319.47     31.13 o 
  -4  -1  14      137.71      116.54      7.78 o 
  -3  -1  14      799.58      741.79     20.03 o 
  -2  -1  14        6.74        2.46      9.74 o 
  -1  -1  14      359.00      376.74     13.14 o 
   0  -1  14        5.29        9.82     11.55 o 
   1  -1  14     1138.64     1150.76     27.81 o 
   2  -1  14     1453.90     1544.47     41.14 o 
   3  -1  14     2944.92     3157.23     66.09 o 
   4  -1  14      301.76      281.12     18.04 o 
   5  -1  14     1054.53     1071.15     28.49 o 
   6  -1  14      457.15      538.53     30.49 o 
 -12   0  14      546.82      554.31     26.34 o 
 -11   0  14       31.09       14.80      8.30 o 
 -10   0  14      412.53      409.24     21.65 o 
  -9   0  14      610.51      595.81     26.34 o 
  -8   0  14     2275.46     2200.64     68.93 o 
  -7   0  14      296.11      335.60     12.63 o 
  -6   0  14      174.32      190.83      9.94 o 
  -5   0  14      165.18      175.22      9.70 o 
  -4   0  14      109.67      138.40     19.67 o 
  -3   0  14      345.70      362.57     12.76 o 
  -2   0  14       32.95       29.16      5.85 o 
  -1   0  14      239.81      233.13     10.21 o 
   0   0  14      277.72      300.54     12.24 o 
   1   0  14      638.96      616.60     19.28 o 
   2   0  14      928.69      949.22     20.29 o 
   3   0  14       53.08       42.57      6.46 o 
   4   0  14        3.70        3.94      5.11 o 
   5   0  14        0.45        0.00      8.30 o 
   6   0  14      151.90      136.77     16.60 o 
 -12   1  14      311.68      357.63     20.93 o 
 -11   1  14        5.56       14.07      9.02 o 
 -10   1  14       30.53       58.46     10.10 o 
  -9   1  14      394.18      376.76     20.57 o 
  -8   1  14      226.52      244.32     16.96 o 
  -7   1  14      586.79      578.13     25.26 o 
  -6   1  14      582.42      600.02     17.60 o 
  -5   1  14       53.65       41.58      5.99 o 
  -4   1  14     1140.91     1111.06     27.30 o 
  -3   1  14     1175.27     1226.57     29.22 o 
  -2   1  14     1744.45     1723.90     57.92 o 
  -1   1  14       51.54       51.97      7.22 o 
   0   1  14       31.55       39.40      5.99 o 
   1   1  14        4.66        0.00      4.31 o 
   2   1  14      807.36      772.58     17.78 o 
   3   1  14       15.96       13.89      6.33 o 
   4   1  14      180.05      198.48     11.91 o 
   5   1  14       69.46       65.35     11.19 o 
 -12   2  14      848.44      816.67     33.20 o 
 -11   2  14      402.44      457.23     23.10 o 
 -10   2  14       30.72       27.43      9.02 o 
  -9   2  14      296.64      302.06     18.40 o 
  -8   2  14      491.91      521.11     23.46 o 
  -7   2  14       92.10       82.28     10.47 o 
  -6   2  14      319.47      299.37     12.81 o 
  -5   2  14     3369.91     3646.65     75.53 o 
  -4   2  14      198.16      234.10     10.46 o 
  -3   2  14       53.64       46.10      6.12 o 
  -2   2  14      404.47      414.64     13.77 o 
  -1   2  14      141.79      117.79     11.01 o 
   0   2  14        8.19        8.85      5.23 o 
   1   2  14        5.35        1.44      6.98 o 
   2   2  14      571.59      647.07     16.04 o 
   3   2  14       75.73       83.52      6.64 o 
   4   2  14      130.35      115.95      7.52 o 
   5   2  14      196.10      184.05     18.40 o 
 -11   3  14       84.31       73.98     11.55 o 
 -10   3  14      491.76      530.85     24.54 o 
  -9   3  14     1929.86     1880.90     60.63 o 
  -8   3  14      944.99      953.80     35.73 o 
  -7   3  14      886.55      889.93     33.92 o 
  -6   3  14       62.35       58.82     10.10 o 
  -5   3  14      148.12      105.26      9.56 o 
  -4   3  14      371.64      332.19     16.96 o 
  -3   3  14      926.51      863.34     22.71 o 
  -2   3  14       90.30       86.26      7.13 o 
  -1   3  14        8.63       14.29      5.19 o 
   0   3  14       21.07       15.07      5.60 o 
   1   3  14      398.00      396.71     14.23 o 
   2   3  14     1181.36     1224.65     24.95 o 
   3   3  14      363.20      374.78     12.08 o 
   4   3  14      421.55      443.17     17.24 o 
   5   3  14      297.85      321.54     25.26 o 
 -11   4  14      295.04      335.98     19.85 o 
 -10   4  14      281.61      292.67     18.77 o 
  -9   4  14     1221.19     1237.09     43.31 o 
  -8   4  14      741.06      706.96     29.23 o 
  -7   4  14       61.07       59.55     10.47 o 
  -6   4  14       58.40       54.13     10.10 o 
  -5   4  14     1281.49     1342.47     45.83 o 
  -4   4  14       59.57       52.51      6.58 o 
  -3   4  14      305.79      292.12     11.96 o 
  -2   4  14     1686.62     1596.10     36.60 o 
  -1   4  14      530.92      517.67     16.42 o 
   0   4  14       65.06       59.97      6.76 o 
   1   4  14      480.86      559.50     17.05 o 
   2   4  14        9.61        7.20      4.85 o 
   3   4  14      148.95      125.20     10.48 o 
   4   4  14       63.13       77.13     20.03 o 
 -11   5  14      470.02      492.60     24.18 o 
 -10   5  14        3.87        8.30      9.02 o 
  -9   5  14       31.56       49.08     10.10 o 
  -8   5  14      201.11      172.14     14.80 o 
  -7   5  14     1359.13     1384.69     47.64 o 
  -6   5  14      904.85      941.89     35.37 o 
  -5   5  14      144.47      141.83     13.71 o 
  -4   5  14      257.92      270.30     17.68 o 
  -3   5  14      746.21      749.55     30.31 o 
  -2   5  14       14.17        6.60      6.32 o 
  -1   5  14      617.00      673.09     35.01 o 
   0   5  14      881.39      791.33     25.98 o 
   1   5  14     1442.49     1368.84     32.75 o 
   2   5  14      441.76      432.33     22.74 o 
   3   5  14     1143.23     1256.05     33.76 o 
   4   5  14       54.60       45.59      8.61 o 
 -10   6  14     1267.21     1336.70     46.91 o 
  -9   6  14      416.94      447.13     23.10 o 
  -8   6  14     1261.95     1320.82     45.83 o 
  -7   6  14      207.81      202.81     15.16 o 
  -6   6  14      758.11      845.18     33.56 o 
  -5   6  14      600.46      602.67     27.07 o 
  -4   6  14     1956.26     2044.02     65.68 o 
  -3   6  14      209.03      197.40     15.52 o 
  -2   6  14     1466.01     1652.83     55.21 o 
  -1   6  14      497.03      447.49     22.37 o 
   0   6  14       90.71      108.17      8.32 o 
   1   6  14        0.40        4.05      5.64 o 
   2   6  14      594.05      582.82     27.79 o 
   3   6  14       52.02       47.43     11.37 o 
 -10   7  14      112.76      106.46     12.99 o 
  -9   7  14       76.71       73.98     12.27 o 
  -8   7  14        1.08        0.00      8.66 o 
  -7   7  14        5.30        8.30      9.02 o 
  -6   7  14      262.40      237.10     17.68 o 
  -5   7  14      172.04      203.54     16.96 o 
  -4   7  14     1123.12     1128.83     41.86 o 
  -3   7  14      359.20      318.66     20.21 o 
  -2   7  14      558.60      442.80     22.37 o 
  -1   7  14       24.80       18.40     10.10 o 
   0   7  14      568.69      605.55     27.79 o 
   1   7  14       73.94       56.30     11.55 o 
   2   7  14      275.46      258.39     19.49 o 
  -9   8  14       96.01       97.44     12.99 o 
  -8   8  14        3.80        1.08      9.02 o 
  -7   8  14      869.65      919.16     36.09 o 
  -6   8  14       33.78       46.55     11.19 o 
  -5   8  14       56.43       84.45     12.63 o 
  -4   8  14      127.40      153.01     14.80 o 
  -3   8  14      483.60      425.48     23.10 o 
  -2   8  14       77.05       71.81     11.91 o 
  -1   8  14      164.17      145.07     14.80 o 
   0   8  14       92.68      114.76     14.07 o 
   1   8  14      629.98      613.13     29.23 o 
  -8   9  14      190.24      203.17     17.32 o 
  -7   9  14      135.16      128.83     14.80 o 
  -6   9  14       26.65       10.47     10.10 o 
  -5   9  14        1.21        0.00      8.30 o 
  -4   9  14       66.58       57.02     11.55 o 
  -3   9  14      150.10      126.31     15.16 o 
  -2   9  14       23.47        8.30      9.74 o 
  -1   9  14       51.17       68.57     12.27 o 
   0   9  14       12.12        1.44     10.47 o 
  -6  10  14       58.31       64.24     11.91 o 
  -5  10  14      601.51      647.06     29.59 o 
  -4  10  14       35.89       29.23     10.47 o 
  -3  10  14      317.54      318.66     20.93 o 
  -2  10  14      160.18      108.99     14.80 o 
  -3 -11  15      233.59      281.16     13.10 o 
  -2 -11  15       86.83       83.38      8.63 o 
  -1 -11  15     1146.89     1122.77     29.04 o 
  -6 -10  15      494.99      510.93     17.60 o 
  -5 -10  15       29.17       46.54      7.52 o 
  -4 -10  15      163.15      178.41     10.84 o 
  -3 -10  15       61.93       50.81      7.78 o 
  -2 -10  15      405.41      389.86     18.77 o 
  -1 -10  15        6.04        5.83     12.27 o 
   0 -10  15      174.88      137.86     15.52 o 
   1 -10  15       28.88       41.14     12.27 o 
  -7  -9  15      461.86      465.17     24.54 o 
  -6  -9  15     1258.52     1328.94     32.77 o 
  -5  -9  15        2.60        2.12      8.84 o 
  -4  -9  15     1112.65     1131.86     28.84 o 
  -3  -9  15      970.32      969.40     41.14 o 
  -2  -9  15     1279.06     1255.51     31.24 o 
  -1  -9  15       75.73       79.57      9.38 o 
   0  -9  15      812.78      827.50     33.92 o 
   1  -9  15      196.31      178.27     17.32 o 
   2  -9  15      533.30      635.51     30.67 o 
  -8  -8  15      100.42       85.53     12.27 o 
  -7  -8  15      927.13      955.73     25.48 o 
  -6  -8  15      717.23      690.79     24.54 o 
  -5  -8  15      695.68      699.19     20.54 o 
  -4  -8  15      544.35      587.11     18.37 o 
  -3  -8  15     2980.47     2714.70    219.41 o 
  -2  -8  15      536.25      547.82     17.59 o 
  -1  -8  15      172.58      212.47     11.19 o 
   0  -8  15       62.16       67.70      7.80 o 
   1  -8  15       65.35       99.24     13.35 o 
   2  -8  15        0.26        0.00      9.02 o 
   3  -8  15      557.02      559.72     27.79 o 
  -9  -7  15      385.55      405.99     22.37 o 
  -8  -7  15      628.05      630.21     19.35 o 
  -7  -7  15      311.68      351.88     18.22 o 
  -6  -7  15       35.60       27.51      6.38 o 
  -5  -7  15      183.07      164.03     14.44 o 
  -4  -7  15      465.43      421.81     14.91 o 
  -3  -7  15       77.20       71.47      7.39 o 
  -2  -7  15      176.32      153.51      9.80 o 
  -1  -7  15      288.61      284.11     12.47 o 
   0  -7  15       79.68       85.02      8.06 o 
   1  -7  15     1933.62     1949.11     63.88 o 
   2  -7  15      499.11      499.82     24.90 o 
   3  -7  15      250.18      244.68     19.85 o 
   4  -7  15      396.18      391.19     24.18 o 
  -9  -6  15      310.39      330.37     13.97 o 
  -8  -6  15      627.90      642.86     19.25 o 
  -7  -6  15       24.04       13.51      5.60 o 
  -6  -6  15       42.33       45.41      6.68 o 
  -5  -6  15      123.75       99.04      8.27 o 
  -4  -6  15      305.94      297.91     12.25 o 
  -3  -6  15       83.60       85.86     14.44 o 
  -2  -6  15      790.70      751.29     27.97 o 
  -1  -6  15      284.67      290.12     13.17 o 
   0  -6  15       26.38       27.20      6.11 o 
   1  -6  15      407.92      421.31     14.89 o 
   2  -6  15      378.97      389.39     21.65 o 
   3  -6  15       83.47       89.14     12.99 o 
   4  -6  15       34.18       46.91     12.27 o 
 -10  -5  15      118.63      111.51     13.71 o 
  -9  -5  15       20.98       20.24      6.22 o 
  -8  -5  15       98.42      124.84     12.45 o 
  -7  -5  15      102.70      103.39      8.27 o 
  -6  -5  15     1254.34     1151.85     28.58 o 
  -5  -5  15       61.68       57.40      7.22 o 
  -4  -5  15      536.35      559.53     17.22 o 
  -3  -5  15     1278.98     1325.92     31.77 o 
  -2  -5  15       75.11       74.01      7.35 o 
  -1  -5  15      128.21      143.16     19.67 o 
   0  -5  15      116.39      122.46     14.25 o 
   1  -5  15      421.67      452.63     15.47 o 
   2  -5  15      671.21      634.79     28.51 o 
   3  -5  15      364.58      370.98     21.29 o 
   4  -5  15       45.27       55.21     12.27 o 
   5  -5  15        9.53       16.24     10.10 o 
 -10  -4  15        3.35        0.00      7.94 o 
  -9  -4  15      115.42      102.62     11.01 o 
  -8  -4  15      464.47      442.32     18.77 o 
  -7  -4  15       67.60       70.49      7.27 o 
  -6  -4  15      650.69      668.48     19.14 o 
  -5  -4  15      219.55      166.73     13.35 o 
  -4  -4  15      708.68      727.14     20.41 o 
  -3  -4  15       15.36        9.75      5.23 o 
  -2  -4  15      827.79      830.47     22.45 o 
  -1  -4  15      416.47      437.33     14.91 o 
   0  -4  15      421.20      471.15     15.42 o 
   1  -4  15      163.37      171.32      9.66 o 
   2  -4  15      788.50      835.74     22.56 o 
   3  -4  15       33.93       46.19     11.55 o 
   4  -4  15       63.18       70.73     12.27 o 
   5  -4  15       34.05       48.36     11.91 o 
 -11  -3  15       95.17       72.54     12.27 o 
 -10  -3  15       73.63       58.46     10.83 o 
  -9  -3  15      255.23      270.80     16.78 o 
  -8  -3  15      844.16      805.83     22.18 o 
  -7  -3  15       85.51       78.67     10.47 o 
  -6  -3  15      877.61      841.69     22.45 o 
  -5  -3  15       39.33       27.07      5.85 o 
  -4  -3  15      733.80      709.59     19.90 o 
  -3  -3  15      347.16      360.60     13.40 o 
  -2  -3  15      551.36      568.68     32.48 o 
  -1  -3  15      488.08      438.96     14.54 o 
   0  -3  15       64.78       93.64      7.86 o 
   1  -3  15      195.26      174.49     10.06 o 
   2  -3  15      749.33      779.93     21.51 o 
   3  -3  15        1.15        0.00      8.30 o 
   4  -3  15      721.91      814.14     33.56 o 
   5  -3  15      109.52      118.73     13.71 o 
 -11  -2  15     1132.90     1164.20     42.58 o 
 -10  -2  15       11.17       10.10      7.94 o 
  -9  -2  15      399.66      410.32     21.29 o 
  -8  -2  15      399.76      392.65     20.93 o 
  -7  -2  15      413.12      415.60     14.67 o 
  -6  -2  15       93.26       99.54      7.91 o 
  -5  -2  15      429.60      410.39     14.16 o 
  -4  -2  15       55.09       63.53      6.89 o 
  -3  -2  15      682.04      687.03     19.51 o 
  -2  -2  15       25.46       18.87     10.10 o 
  -1  -2  15     1302.55     1261.35     30.37 o 
   0  -2  15      353.64      322.18     12.69 o 
   1  -2  15      483.14      523.58     16.68 o 
   2  -2  15      339.21      380.86     27.61 o 
   3  -2  15      586.73      569.11     25.98 o 
   4  -2  15       17.11       20.57     10.10 o 
   5  -2  15      135.93      154.46     14.80 o 
 -11  -1  15       35.36       37.17     10.47 o 
 -10  -1  15      118.28      118.37     13.71 o 
  -9  -1  15        3.29       10.10      9.02 o 
  -8  -1  15       16.48       16.48      5.80 o 
  -7  -1  15      121.60      105.14      8.01 o 
  -6  -1  15       92.78       82.62      7.27 o 
  -5  -1  15       47.56       46.02      6.25 o 
  -4  -1  15      432.15      448.64     14.91 o 
  -3  -1  15       62.58       67.02     10.29 o 
  -2  -1  15       12.47       12.24      5.48 o 
  -1  -1  15     1298.61     1275.80     30.49 o 
   0  -1  15       10.73        0.00      6.50 o 
   1  -1  15       49.80       59.17      7.13 o 
   2  -1  15       11.29        6.13      8.12 o 
   3  -1  15      566.62      598.09     18.23 o 
   4  -1  15        2.64        2.89      9.02 o 
   5  -1  15       58.24       74.34     12.27 o 
 -11   0  15      853.14      891.73     35.01 o 
 -10   0  15       60.94       59.91     11.19 o 
  -9   0  15       69.39       36.45     10.10 o 
  -8   0  15      325.89      309.27     19.13 o 
  -7   0  15        9.85       18.94      5.99 o 
  -6   0  15      187.11      189.46      9.82 o 
  -5   0  15      744.95      752.66     25.26 o 
  -4   0  15     1054.60     1052.32     26.54 o 
  -3   0  15      935.75     1038.60     26.02 o 
  -2   0  15     1395.17     1463.41     34.19 o 
  -1   0  15      435.61      493.56     16.06 o 
   0   0  15      445.67      491.38     15.95 o 
   1   0  15      143.99      115.26      8.29 o 
   2   0  15      198.08      211.32     10.71 o 
   3   0  15     1520.69     1606.31     37.25 o 
   4   0  15      383.73      430.89     22.01 o 
   5   0  15       86.92       93.11     12.63 o 
 -11   1  15       71.81       73.62     11.55 o 
 -10   1  15        4.54       19.85      9.38 o 
  -9   1  15       16.12       20.93      9.02 o 
  -8   1  15       77.33       77.59     11.55 o 
  -7   1  15       95.88       83.85      9.02 o 
  -6   1  15      327.64      310.51     14.80 o 
  -5   1  15       20.78       15.70      5.36 o 
  -4   1  15        3.38       10.65      5.61 o 
  -3   1  15      510.23      492.25     15.82 o 
  -2   1  15       22.60       22.91      5.74 o 
  -1   1  15       13.94       12.79      8.66 o 
   0   1  15       16.28       17.83     11.19 o 
   1   1  15      752.42      789.55     21.43 o 
   2   1  15      258.62      224.05      9.40 o 
   3   1  15        3.41        0.00      4.86 o 
   4   1  15       14.17        4.74      6.85 o 
   5   1  15      350.17      315.05     23.82 o 
 -11   2  15       40.38       38.97     10.47 o 
 -10   2  15      249.81      238.90     17.32 o 
  -9   2  15      157.43      127.39     13.35 o 
  -8   2  15     2044.51     2031.75     64.96 o 
  -7   2  15       70.74       58.82     10.47 o 
  -6   2  15      158.05      127.85      8.66 o 
  -5   2  15     1502.69     1522.56     35.59 o 
  -4   2  15     1344.95     1329.97     31.89 o 
  -3   2  15        2.56        5.68      6.68 o 
  -2   2  15       31.66       30.15      6.11 o 
  -1   2  15       35.50       37.32      7.22 o 
   0   2  15     1039.42     1066.91     26.79 o 
   1   2  15      567.61      624.57     18.74 o 
   2   2  15     1394.16     1472.79     29.22 o 
   3   2  15       10.93        6.71      5.20 o 
   4   2  15      266.09      302.05     24.00 o 
 -11   3  15       78.48       88.05     12.63 o 
 -10   3  15      110.08      118.01     13.71 o 
  -9   3  15       39.57       31.04      9.38 o 
  -8   3  15      136.70      150.49     14.44 o 
  -7   3  15        3.54        0.00      7.94 o 
  -6   3  15     2657.19     2687.47     82.64 o 
  -5   3  15       12.72       16.02      5.74 o 
  -4   3  15        6.64        6.76      5.48 o 
  -3   3  15      638.76      604.04     18.21 o 
  -2   3  15      173.23      187.12     10.57 o 
  -1   3  15      195.00      168.96      9.55 o 
   0   3  15      132.73      130.41      9.20 o 
   1   3  15        9.05        5.17      5.70 o 
   2   3  15      394.07      411.25     12.64 o 
   3   3  15       11.78       14.67      5.50 o 
   4   3  15      571.43      667.04     22.08 o 
 -11   4  15      186.21      188.02     16.24 o 
 -10   4  15      340.35      345.72     20.57 o 
  -9   4  15     1719.57     1682.06     56.30 o 
  -8   4  15      196.29      162.03     15.16 o 
  -7   4  15     1673.09     1724.64     57.38 o 
  -6   4  15      530.62      557.20     25.98 o 
  -5   4  15      961.11      951.28     36.09 o 
  -4   4  15      400.67      338.76     12.98 o 
  -3   4  15      352.21      347.50     13.40 o 
  -2   4  15      195.41      177.37      9.91 o 
  -1   4  15      480.20      486.64     16.07 o 
   0   4  15      139.33      158.31     12.99 o 
   1   4  15      635.72      628.34     18.72 o 
   2   4  15       83.63       95.44      8.22 o 
   3   4  15      791.37      827.03     25.38 o 
 -10   5  15     1004.09     1047.63     39.70 o 
  -9   5  15      264.74      290.51     19.49 o 
  -8   5  15      568.20      612.77     27.07 o 
  -7   5  15       30.89       28.51      9.38 o 
  -6   5  15      806.14      858.17     34.28 o 
  -5   5  15       20.56       29.95      9.38 o 
  -4   5  15      784.45      766.87     31.04 o 
  -3   5  15       16.04       22.74      9.38 o 
  -2   5  15      468.27      422.46     23.46 o 
  -1   5  15        2.20        0.41      5.70 o 
   0   5  15       48.50       48.13      6.99 o 
   1   5  15       22.96       10.86      5.96 o 
   2   5  15        0.18        0.00      8.30 o 
   3   5  15       22.96        7.63      7.94 o 
 -10   6  15       32.93       24.90     10.83 o 
  -9   6  15       77.59       66.04     11.55 o 
  -8   6  15      281.59      281.49     19.13 o 
  -7   6  15       28.29       25.98      9.38 o 
  -6   6  15      840.13      876.94     35.01 o 
  -5   6  15      707.18      708.04     29.95 o 
  -4   6  15      731.41      660.77     29.23 o 
  -3   6  15     1092.91     1161.67     42.22 o 
  -2   6  15     1309.41     1161.31     42.58 o 
  -1   6  15      442.23      434.14     23.46 o 
   0   6  15      202.63      255.88     11.81 o 
   1   6  15      320.21      313.96     20.93 o 
   2   6  15      901.04      886.32     36.45 o 
  -9   7  15      328.45      334.90     20.93 o 
  -8   7  15       11.28        0.00      9.02 o 
  -7   7  15       33.29       27.79      9.74 o 
  -6   7  15       68.32       71.09     12.27 o 
  -5   7  15       34.79       26.34     10.47 o 
  -4   7  15       74.92       89.86     12.63 o 
  -3   7  15      176.29      140.74     14.44 o 
  -2   7  15     1084.63     1088.05     41.14 o 
  -1   7  15       36.55       16.60     10.47 o 
   0   7  15       55.10       44.75     10.83 o 
   1   7  15        0.23        2.17      9.38 o 
  -8   8  15      669.88      734.03     31.76 o 
  -7   8  15       23.49       13.71      9.38 o 
  -6   8  15      460.50      508.48     25.62 o 
  -5   8  15       17.50        9.38      9.38 o 
  -4   8  15      397.44      420.06     23.10 o 
  -3   8  15       68.85       52.33     11.19 o 
  -2   8  15       45.12       30.31     10.10 o 
  -1   8  15      103.96      110.79     14.07 o 
   0   8  15      568.63      584.98     28.51 o 
  -6   9  15        4.17        0.00      9.74 o 
  -5   9  15      117.53      116.56     14.07 o 
  -4   9  15       83.56       81.92     12.99 o 
  -3   9  15      354.53      393.00     23.46 o 
  -2   9  15        5.43        3.97     10.47 o 
  -3 -10  16      617.60      623.85     19.64 o 
  -2 -10  16      231.05      274.06     13.13 o 
  -1 -10  16      321.57      336.01     14.38 o 
  -6  -9  16       31.88       27.06      6.76 o 
  -5  -9  16      161.13      193.76     14.98 o 
  -4  -9  16      637.68      644.48     20.15 o 
  -3  -9  16       25.81       25.76     10.29 o 
  -2  -9  16       32.70       31.08      6.89 o 
  -1  -9  16       33.92       42.58     11.19 o 
   0  -9  16       82.28       84.81     12.99 o 
   1  -9  16       53.42       31.04     12.27 o 
  -7  -8  16      195.89      231.54     12.33 o 
  -6  -8  16      799.15      839.41     23.60 o 
  -5  -8  16      598.34      595.00     18.75 o 
  -4  -8  16     1371.89     1348.35     33.05 o 
  -3  -8  16      740.40      774.67     22.44 o 
  -2  -8  16     1903.05     1835.59     42.35 o 
  -1  -8  16      885.30      882.13     24.72 o 
   0  -8  16     1752.84     1745.37     40.93 o 
   1  -8  16       18.45        6.86      9.74 o 
   2  -8  16      311.18      334.53     21.65 o 
  -8  -7  16       42.45       68.04     14.98 o 
  -7  -7  16        1.59        8.74      5.80 o 
  -6  -7  16       15.53       21.67      6.47 o 
  -5  -7  16      995.96      967.37     26.03 o 
  -4  -7  16      317.16      303.52     12.88 o 
  -3  -7  16      847.88      812.64     22.69 o 
  -2  -7  16        0.19        0.00      5.70 o 
  -1  -7  16      599.08      668.39     20.12 o 
   0  -7  16      241.63      303.12     13.38 o 
   1  -7  16      399.77      481.05     25.26 o 
   2  -7  16       16.46       17.32     10.47 o 
   3  -7  16      398.09      468.42     25.26 o 
  -9  -6  16      157.45      150.79     10.20 o 
  -8  -6  16       68.71       72.34      7.91 o 
  -7  -6  16     1294.69     1261.05     31.25 o 
  -6  -6  16       39.15       38.25      6.83 o 
  -5  -6  16      684.18      686.57     20.16 o 
  -4  -6  16       95.84      102.09      8.92 o 
  -3  -6  16      628.61      651.99     19.39 o 
  -2  -6  16        9.99        5.00      5.70 o 
  -1  -6  16       74.34       75.84      7.86 o 
   0  -6  16       28.96       31.02      6.76 o 
   1  -6  16      281.86      285.09     19.13 o 
   2  -6  16      199.70      186.94     16.96 o 
   3  -6  16     1049.92     1050.16     41.14 o 
  -9  -5  16        9.81        9.48      6.11 o 
  -8  -5  16      827.89      815.21     22.95 o 
  -7  -5  16      104.02       71.23     10.10 o 
  -6  -5  16      118.95      117.31      8.78 o 
  -5  -5  16     1078.27     1094.55     38.97 o 
  -4  -5  16      795.45      765.69     21.69 o 
  -3  -5  16       35.32       34.49      6.63 o 
  -2  -5  16     1229.23     1246.82     30.75 o 
  -1  -5  16      229.82      196.85     10.96 o 
   0  -5  16      122.48      141.34      9.61 o 
   1  -5  16        5.44       18.04      6.15 o 
   2  -5  16     1174.55     1220.85     45.11 o 
   3  -5  16      195.85      260.19     19.85 o 
 -10  -4  16      105.77      123.42     13.71 o 
  -9  -4  16        1.61        0.00      5.61 o 
  -8  -4  16      115.42      139.39      9.80 o 
  -7  -4  16       15.56        6.86      7.94 o 
  -6  -4  16       64.52       61.71      9.74 o 
  -5  -4  16      119.36      116.24      8.78 o 
  -4  -4  16     1030.98      969.59     25.51 o 
  -3  -4  16       56.27       50.39      9.02 o 
  -2  -4  16        6.12        5.58      5.70 o 
  -1  -4  16       38.13       34.24     10.29 o 
   0  -4  16     1173.95     1084.58    106.28 o 
   1  -4  16       26.83       13.64      6.24 o 
   2  -4  16      384.30      423.67     22.37 o 
   3  -4  16      223.15      232.41     17.68 o 
   4  -4  16       30.19       34.64     11.55 o 
  -9  -3  16       16.17       31.40      8.30 o 
  -8  -3  16      236.12      219.14     29.77 o 
  -7  -3  16      541.35      514.33     20.75 o 
  -6  -3  16       23.18       18.97      6.25 o 
  -5  -3  16       66.68       76.49      7.52 o 
  -4  -3  16      168.95      168.30      9.95 o 
  -3  -3  16     1000.26     1028.30     26.54 o 
  -2  -3  16       73.29       79.04      7.60 o 
  -1  -3  16      279.78      303.61     12.98 o 
   0  -3  16      250.24      228.37     11.45 o 
   1  -3  16      348.41      389.47     14.77 o 
   2  -3  16       26.46       35.58      7.58 o 
   3  -3  16       93.64       83.36     11.91 o 
   4  -3  16      345.78      287.26     19.13 o 
 -10  -2  16      337.97      371.71     21.65 o 
  -9  -2  16      926.67      960.66     37.53 o 
  -8  -2  16      549.66      549.71     17.86 o 
  -7  -2  16        2.47        3.68      5.48 o 
  -6  -2  16      105.48      109.38      8.55 o 
  -5  -2  16       16.52       26.29      7.94 o 
  -4  -2  16      218.48      198.58     10.68 o 
  -3  -2  16      644.53      589.20     18.11 o 
  -2  -2  16       48.60       43.06      7.22 o 
  -1  -2  16      125.14      111.13      8.63 o 
   0  -2  16      451.88      436.60     20.93 o 
   1  -2  16        9.24       14.22      7.40 o 
   2  -2  16       40.42       39.49      6.73 o 
   3  -2  16      364.44      284.37     18.77 o 
   4  -2  16      150.30      149.76     15.52 o 
 -10  -1  16      947.92      922.77     36.45 o 
  -9  -1  16     1204.60     1210.03     44.03 o 
  -8  -1  16      168.54      149.41     13.53 o 
  -7  -1  16     1389.06     1395.34     33.80 o 
  -6  -1  16       16.67       17.50      6.12 o 
  -5  -1  16     1359.88     1387.95     33.43 o 
  -4  -1  16     1148.97     1126.42     28.32 o 
  -3  -1  16     1552.67     1521.46     35.85 o 
  -2  -1  16       43.06       41.03      6.73 o 
  -1  -1  16      136.02      167.62      9.82 o 
   0  -1  16      647.52      663.64     19.51 o 
   1  -1  16     1146.18     1164.56     43.49 o 
   2  -1  16      809.60      919.37     26.34 o 
   3  -1  16     1701.84     1836.51     60.27 o 
   4  -1  16      367.03      446.77     23.46 o 
 -11   0  16      525.13      490.80     25.62 o 
 -10   0  16       38.92       46.19     11.19 o 
  -9   0  16       40.34       37.53     10.10 o 
  -8   0  16      704.84      675.20     29.23 o 
  -7   0  16      335.11      311.37     13.14 o 
  -6   0  16      248.95      273.01     12.50 o 
  -5   0  16      649.97      642.70     19.14 o 
  -4   0  16        0.57        3.59      5.74 o 
  -3   0  16     1418.75     1418.79     33.81 o 
  -2   0  16       27.61       43.32      6.50 o 
  -1   0  16       28.99       30.10      6.22 o 
   0   0  16       16.53       16.70      5.96 o 
   1   0  16      423.52      423.50     15.31 o 
   2   0  16       92.39       92.88      8.52 o 
   3   0  16      332.53      305.00     15.34 o 
   4   0  16      109.08      140.02     14.44 o 
 -10   1  16      875.86      852.76     34.64 o 
  -9   1  16       36.23       32.48      9.74 o 
  -8   1  16      818.21      774.09     31.40 o 
  -7   1  16      112.92      105.51      8.41 o 
  -6   1  16      720.47      685.35     21.83 o 
  -5   1  16       51.94       47.33      6.73 o 
  -4   1  16     1321.04     1305.48     31.76 o 
  -3   1  16      794.70      785.05     21.95 o 
  -2   1  16     1318.95     1381.37     33.17 o 
  -1   1  16      665.11      686.51     21.83 o 
   0   1  16      586.59      553.07     24.36 o 
   1   1  16        1.83        9.02      5.61 o 
   2   1  16      255.67      288.29     13.14 o 
   3   1  16        1.88        1.46      5.96 o 
 -10   2  16      196.14      207.51     17.32 o 
  -9   2  16      938.35      967.52     37.53 o 
  -8   2  16      234.79      266.33     18.40 o 
  -7   2  16       39.09       46.91     10.47 o 
  -6   2  16        1.37        1.98      5.61 o 
  -5   2  16       33.13       33.66      6.36 o 
  -4   2  16      639.58      674.35     20.00 o 
  -3   2  16      135.37      142.14     12.09 o 
  -2   2  16      228.14      209.86     10.99 o 
  -1   2  16       30.26       28.31      8.30 o 
   0   2  16      797.00      766.08     21.81 o 
   1   2  16      294.88      284.79     15.70 o 
   2   2  16      672.18      734.51     21.42 o 
   3   2  16      297.27      332.54     13.91 o 
 -10   3  16       21.99       35.73     10.47 o 
  -9   3  16      235.61      228.08     16.96 o 
  -8   3  16      191.48      198.12     16.96 o 
  -7   3  16     1654.14     1730.78     57.74 o 
  -6   3  16      198.36      201.37     15.88 o 
  -5   3  16      399.27      433.68     15.56 o 
  -4   3  16     1044.90     1034.49     26.89 o 
  -3   3  16      627.49      631.04     19.13 o 
  -2   3  16      834.46      836.78     23.07 o 
  -1   3  16      626.82      611.40     18.98 o 
   0   3  16      138.89      162.19     33.74 o 
   1   3  16      109.24      113.28     10.83 o 
   2   3  16      307.74      326.77     18.95 o 
   3   3  16       37.93       44.22      8.92 o 
 -10   4  16       27.01        8.30      9.02 o 
  -9   4  16        4.77        7.58      9.74 o 
  -8   4  16       85.64       84.08     12.27 o
[truncated: 19,152 more chars]
